# Supplementary material for: Intragenic Suppressor of Osiaa23 Revealed a Conserved Tryptophan Residue Crucial for Protein-Protein Interactions
Source: PLoS One. 2014 Jan 15;9(1):e85358. doi: 10.1371/journal.pone.0085358 (PMC3893212; doi:10.1371/journal.pone.0085358)
Supplement: Table S1 — The microarray results of gene expression profile in rice root tip. Total RNA was extracted from root tips (1 cm) of 7-day-old rice. The experiment included two biological replicates (Signal 1 and Signal 2). Microarray analysis was carried out using an Affymetrix technology platform and Affymetrix GeneChip rice genome array. (ZIP) [file pone.0085358.s007.zip › Table S1.xls]

## Sheet: anlysis data
probe name	Signal 1	Detection 1	Signal 2	Detection 2	Descriptions	tigr_ID	Kome annotation	Kome_ID	tigr annotation	Alignments
Os.55285.1.S1_at	3344.4	P	3068.1	P	gb:AK107800.1 DB_XREF=gi:32993009 TID=Os.55285.1 CNT=1 FEA=FLmRNA TIER=FL STK=1 UG=Os.55285 UG_TITLE=(japonica cultivar-group) cDNA clone:002-133-E02, full insert sequence DEF=Oryza sativa (japonica cultivar-group) cDNA clone:002-133-E02, full insert sequence. FL=gb:AK107800.1 REP_ORG=O. sativa					chr06|11976:24372217-24372858 (-) // 99.69 //
Os.4819.1.A1_s_at	1508	P	622.2	P	gb:AU197402 DB_XREF=gi:14574887 DB_XREF=AU197402 CLONE=R2120 TID=Os.4819.1 CNT=1 FEA=EST TIER=ConsEnd STK=1 UG=Os.4819 UG_TITLE=Transcribed sequence REP_ORG=O. sativa		Oryza sativa (japonica cultivar-group) mRNA for chitinase, complete cds.|PLN	AK102369		chr04|11974:16332447-16332703 (-) // 99.61 //
Os.42975.1.S1_at	2049.9	P	1282.2	P	gb:BE039193 DB_XREF=gi:8334209 DB_XREF=OA01A11 TID=Os.42975.1 CNT=3 FEA=mRNA TIER=ConsEnd STK=0 UG=Os.42975 UG_TITLE=(japonica cultivar-group) similar to root cap protein (OJ1656_A11.11), mRNA REP_ORG=O. sativa	LOC_Os01g73730.1	Zea mays ZmRCP1 mRNA for root cap protein 1, complete cds.|PLN	AK122054	Root cap family protein, expressed	chr01|11971:43037665-43038849 (+) // 99.45 //
Os.18388.1.S1_at	393.1	P	765	P	gb:AK064045.1 DB_XREF=gi:32974063 TID=Os.18388.1 CNT=2 FEA=FLmRNA TIER=FL STK=1 UG=Os.18388 UG_TITLE=(japonica cultivar-group) P0034C09.16 (P0034C09.16), mRNA DEF=Oryza sativa (japonica cultivar-group) cDNA clone:001-125-D06, full insert sequence. FL=gb:AK122117.1 gb:AK064045.1 REP_ORG=O. sativa	LOC_Os01g49640.1	Hordeum vulgare nonspecific lipid transfer protein (ltp-BR1) mRNA, complete cds.|PLN	AK064045	Nonspecific lipid-transfer protein 2, putative, expressed	chr01|11971:28864742-28865464 (-) // 100.0 //
OsAffx.4649.1.S1_x_at	926.8	P	447.8	P	tigr:9633.m04465 TID=OsAffx.4649.1 CNT=1 FEA=mRNA TIER=ConsEnd STK=0 NOTE=sequence(s) not in UniGene DEF=Similar to root cap protein 2 REP_ORG=O. sativa	LOC_Os05g47940.1	Zea mays ZmRCP2 mRNA for root cap protein 2, complete cds.|PLN	AK106826	transposon protein, putative, unclassified, expressed	chr05|11975:27399020-27400642 (+) // 99.69 //
Os.33904.1.S1_at	1167	P	2165.6	P	gb:AK073588.1 DB_XREF=gi:32983611 TID=Os.33904.1 CNT=3 FEA=FLmRNA TIER=FL STK=1 UG=Os.33904 UG_TITLE=(japonica cultivar-group) OSJNBa0004G10.37 (OSJNBa0004G10.37), mRNA DEF=Oryza sativa (japonica cultivar-group) cDNA clone:J033050N08, full insert sequence. FL=gb:AK073588.1 REP_ORG=O. sativa	LOC_Os01g14540.1	Arabidopsis thaliana stigma-specific Stig1 family protein (At1g50720) mRNA, complete cds.|PLN	AK073588	Stigma-specific protein, Stig1 containing protein, expressed	chr01|11971:8149596-8151101 (-) // 100.0 //
Os.9327.1.S1_at	329.3	P	547.7	P	gb:AK103685.1 DB_XREF=gi:32988894 TID=Os.9327.1 CNT=8 FEA=FLmRNA TIER=FL STK=3 UG=Os.9327 UG_TITLE=(japonica cultivar-group) cDNA clone:J033136F17, full insert sequence DEF=Oryza sativa (japonica cultivar-group) cDNA clone:J033136F17, full insert sequence. FL=gb:AK103685.1 gb:AK063991.1 gb:AK099359.1 REP_ORG=O. sativa	LOC_Os05g45460.1	Nicotiana alata 120 kDa style glycoprotein (NaPRP5) mRNA, complete cds.|PLN	AK063991	Pollen proteins Ole e I family protein, expressed	chr05|11975:26288215-26289572 (+) // 99.81 //
Os.47370.1.S1_s_at	1450.4	P	2431.1	P	gb:BX900653 DB_XREF=gi:40493212 DB_XREF=BX900653 CLONE=y736b03p5 TID=Os.47370.1 CNT=2 FEA=mRNA TIER=ConsEnd STK=0 UG=Os.47370 UG_TITLE=(japonica cultivar-group) hypothetical protein (OSJNBb0039C14.12), mRNA REP_ORG=O. sativa					chr10|11980:16245813-16248353 (-) // 98.91 //
Os.53000.1.S1_at	337	P	474.3	P	gb:AK070371.1 DB_XREF=gi:32980395 TID=Os.53000.1 CNT=1 FEA=FLmRNA TIER=FL STK=1 UG=Os.53000 UG_TITLE=(japonica cultivar-group) cDNA clone:J023048E13, full insert sequence DEF=Oryza sativa (japonica cultivar-group) cDNA clone:J023048E13, full insert sequence. FL=gb:AK070371.1 REP_ORG=O. sativa	LOC_Os12g06840.1	Arabidopsis thaliana clone U20383 putative leucine zipper protein (At5g13990) mRNA, complete cds.|PLN	AK070371	Exo70 exocyst complex subunit family protein, expressed	chr12|11982:3321230-3323012 (-) // 99.89 //
Os.16879.1.S1_at	3.4	A	232.3	P	gb:BI811701 DB_XREF=gi:16577606 DB_XREF=A003B12 CLONE=A003B12 TID=Os.16879.1 CNT=2 FEA=EST TIER=ConsEnd STK=0 UG=Os.16879 UG_TITLE=Transcribed sequences REP_ORG=O. sativa					chr06|11976:12013807-12014783 (-) // 98.46 //
Os.56657.1.S1_at	297.2	P	261.3	P	gb:AK110259.1 DB_XREF=gi:32995468 TID=Os.56657.1 CNT=1 FEA=FLmRNA TIER=FL STK=1 UG=Os.56657 UG_TITLE=(japonica cultivar-group) cDNA clone:002-163-A12, full insert sequence DEF=Oryza sativa (japonica cultivar-group) cDNA clone:002-163-A12, full insert sequence. FL=gb:AK110259.1 REP_ORG=O. sativa	LOC_Os06g51190.1	Arabidopsis thaliana putative storage protein (At1g08040) mRNA, complete cds.|PLN	AK110259	expressed protein	chr06|11976:30966320-30972488 (+) // 99.89 //
Os.52211.1.S1_at	173	P	371.5	P	gb:AK065663.1 DB_XREF=gi:32975681 TID=Os.52211.1 CNT=2 FEA=FLmRNA TIER=FL STK=1 UG=Os.52211 UG_TITLE=(japonica cultivar-group) cDNA clone:J013040D08, full insert sequence DEF=Oryza sativa (japonica cultivar-group) cDNA clone:J013040D08, full insert sequence. FL=gb:AK065663.1 REP_ORG=O. sativa					chr07|11977:24475684-24476458 (-) // 99.23 //
OsAffx.18753.3.S1_at	46	A	25.3	A	tigr:9639.m00832 TID=OsAffx.18753.3 CNT=1 FEA=mRNA TIER=ConsEnd STK=0 NOTE=sequence(s) not in UniGene DEF=Kelch motif, putative REP_ORG=O. sativa					chr11|11981:4674851-4677222 (+) // 99.54 //
OsAffx.4649.1.S1_at	455.5	P	369.7	P	tigr:9633.m04465 TID=OsAffx.4649.1 CNT=1 FEA=mRNA TIER=ConsEnd STK=0 NOTE=sequence(s) not in UniGene DEF=Similar to root cap protein 2 REP_ORG=O. sativa	LOC_Os05g47940.1	Zea mays ZmRCP2 mRNA for root cap protein 2, complete cds.|PLN	AK106826	transposon protein, putative, unclassified, expressed	chr05|11975:27399020-27400642 (+) // 99.69 //
Os.54094.1.S1_at	454.5	P	504.8	A	gb:AK101883.1 DB_XREF=gi:32987092 TID=Os.54094.1 CNT=1 FEA=FLmRNA TIER=FL STK=1 UG=Os.54094 UG_TITLE=(japonica cultivar-group) cDNA clone:J033070K23, full insert sequence DEF=Oryza sativa (japonica cultivar-group) cDNA clone:J033070K23, full insert sequence. FL=gb:AK101883.1 REP_ORG=O. sativa	LOC_Os02g18954.1	Arabidopsis thaliana putative GDSL-motif lipase/hydrolase (At5g55050) mRNA, complete cds.|PLN	AK101883	GDSL-like Lipase/Acylhydrolase family protein, expressed	chr02|11972:11071692-11077519 (+) // 99.93 //
OsAffx.22180.1.S1_at	43.6	P	116.6	M	gb:NM_188106.1 DB_XREF=gi:34903295 TID=OsAffx.22180.1 CNT=1 FEA=mRNA TIER=ConsEnd STK=0 NOTE=sequence(s) not in UniGene DEF=Oryza sativa (japonica cultivar-group) unnamed protein product (Gene), mRNA. REP_ORG=O. sativa					chr01|11971:9776030-9778141 (+) // 100.0 //
Os.17916.1.S1_at	152.3	P	196.8	P	gb:AK105947.1 DB_XREF=gi:32991156 TID=Os.17916.1 CNT=6 FEA=FLmRNA TIER=FL STK=1 UG=Os.17916 UG_TITLE=(japonica cultivar-group) cDNA clone:006-307-C03, full insert sequence DEF=Oryza sativa (japonica cultivar-group) cDNA clone:001-205-C07, full insert sequence. FL=gb:AK061473.1 gb:AK109427.2 gb:AK105947.1 REP_ORG=O. sativa	LOC_Os05g12630.1	Prunus persica dehydration-responsive protein RD22 mRNA, partial cds.|PLN	AK105947	expressed protein	chr05|11975:7229294-7230696 (+) // 100.0 //
OsAffx.31655.1.S1_at	38.1	A	128.7	P	tigr:9640.m00828 TID=OsAffx.31655.1 CNT=1 FEA=mRNA TIER=ConsEnd STK=0 NOTE=sequence(s) not in UniGene DEF=hypothetical protein REP_ORG=O. sativa					chr12|11982:4641197-4645998 (+) // 99.9 //
Os.54241.1.S1_at	296.7	P	266.4	P	gb:AK102738.1 DB_XREF=gi:32987947 TID=Os.54241.1 CNT=1 FEA=FLmRNA TIER=FL STK=1 UG=Os.54241 UG_TITLE=(japonica cultivar-group) cDNA clone:J033106D23, full insert sequence DEF=Oryza sativa (japonica cultivar-group) cDNA clone:J033106D23, full insert sequence. FL=gb:AK102738.1 REP_ORG=O. sativa	LOC_Os08g19160.1	Arabidopsis thaliana putative protein (At5g35160) mRNA, complete cds.|PLN	AK102738	Endomembrane protein 70 containing protein, expressed	chr08|11978:11454014-11456370 (+) // 99.83 //
Os.26430.1.A1_at	111.9	A	12	A	gb:CB677460 DB_XREF=gi:29681185 DB_XREF=OSJNEe14G16.r CLONE=OSJNEe14G16 TID=Os.26430.1 CNT=4 FEA=EST TIER=ConsEnd STK=2 UG=Os.26430 UG_TITLE=Transcribed sequence with weak similarity to protein ref:NP_173848.1 (A.thaliana) hypothetical protein (Arabidopsis thaliana) REP_ORG=O. sativa					chr12|11982:6983899-6984745 (-) // 99.48 // /// chr12|11982:3524497-3525343 (-) // 99.23 // /// chr12|11982:21848194-21849036 (-) // 97.81 //
Os.42977.1.S1_at	1086.3	P	1037	P	gb:AK122054.1 DB_XREF=gi:37991700 TID=Os.42977.1 CNT=2 FEA=FLmRNA TIER=FL STK=1 UG=Os.42977 UG_TITLE=(japonica cultivar-group) similar to root cap protein (OJ1656_A11.9), mRNA DEF=Oryza sativa (japonica cultivar-group) cDNA clone:J033114J03, full insert sequence. FL=gb:AK122054.1 REP_ORG=O. sativa	LOC_Os01g73720.1	Zea mays ZmRCP1 mRNA for root cap protein 1, complete cds.|PLN	AK122054	transposon protein, putative, unclassified, expressed	chr01|11971:43033371-43034829 (+) // 99.85 //
Os.21880.1.S1_at	34.2	A	20.8	A	gb:AK102463.1 DB_XREF=gi:32987672 TID=Os.21880.1 CNT=2 FEA=FLmRNA TIER=FL STK=1 UG=Os.21880 UG_TITLE=(japonica cultivar-group) cDNA clone:J033094D16, full insert sequence DEF=Oryza sativa (japonica cultivar-group) cDNA clone:J033094D16, full insert sequence. FL=gb:AK102463.1 REP_ORG=O. sativa					chr04|11974:29568753-29570530 (+) // 99.94 //
Os.54364.1.S1_at	157.7	A	129.3	A	gb:AK103670.1 DB_XREF=gi:32988879 TID=Os.54364.1 CNT=1 FEA=FLmRNA TIER=FL STK=1 UG=Os.54364 UG_TITLE=(japonica cultivar-group) cDNA clone:J033135M23, full insert sequence DEF=Oryza sativa (japonica cultivar-group) cDNA clone:J033135M23, full insert sequence. FL=gb:AK103670.1 REP_ORG=O. sativa	LOC_Os02g54370.1	Arabidopsis thaliana clone 118484 mRNA, complete sequence.|PLN	AK103670	hypro1, putative, expressed	chr02|11972:33318670-33319964 (-) // 99.92 //
Os.53639.1.S1_at	692.3	P	776.1	P	gb:AK073690.1 DB_XREF=gi:32983713 TID=Os.53639.1 CNT=1 FEA=FLmRNA TIER=FL STK=1 UG=Os.53639 UG_TITLE=(japonica cultivar-group) cDNA clone:002-101-A10, full insert sequence DEF=Oryza sativa (japonica cultivar-group) cDNA clone:J033055I24, full insert sequence. FL=gb:AK073690.1 REP_ORG=O. sativa	LOC_Os04g37650.1	Pisum sativum xyloglucan fucosyltransferase mRNA, complete cds.|PLN	AK073690	Xyloglucan fucosyltransferase family protein, expressed	chr04|11974:22166286-22168634 (-) // 99.9 //
OsAffx.2093.1.S1_at	107.8	A	130.7	P	tigr:9629.m02559 TID=OsAffx.2093.1 CNT=1 FEA=mRNA TIER=ConsEnd STK=0 NOTE=sequence(s) not in UniGene DEF=Plant disease resistance response protein, putative REP_ORG=O. sativa					chr01|11971:14924826-14925934 (+) // 100.0 //
Os.7189.1.S1_at	139.5	A	286.9	P	gb:AK064966.1 DB_XREF=gi:32974984 TID=Os.7189.1 CNT=7 FEA=FLmRNA TIER=FL STK=5 UG=Os.7189 UG_TITLE=(japonica cultivar-group) cDNA clone:001-035-H03, full insert sequence DEF=Oryza sativa (japonica cultivar-group) cDNA clone:J013001B03, full insert sequence. FL=gb:AK104380.1 gb:AK104210.1 gb:AK064966.1 REP_ORG=O. sativa	LOC_Os11g04010.1	Arabidopsis thaliana metacaspase 9 (AMC9) mRNA, complete cds.|PLN	AK064966	latex-abundant protein, putative, expressed	chr11|11981:1615987-1617301 (-) // 99.92 //
OsAffx.32234.1.S1_x_at	59.5	P	107	M	gb:X15901.1 DB_XREF=gi:11957 TID=OsAffx.32234.1 CNT=1 FEA=DNA_35 TIER=ConsEnd STK=0 NOTE=sequence(s) not in UniGene DEF=unnamed protein product; ORF133 (Oryza sativa (japonica cultivar-group)) chloroplast REP_ORG=O. sativa					chr01|11971:33900078-33900480 (+) // 99.5 // /// chr10|11980:10531688-10532090 (+) // 99.5 // /// chr06|11976:23585383-23585785 (-) // 99.5 //
Os.11789.1.S1_at	100.6	P	202.8	P	gb:AK099538.1 DB_XREF=gi:32984747 TID=Os.11789.1 CNT=5 FEA=FLmRNA TIER=FL STK=1 UG=Os.11789 UG_TITLE=(japonica cultivar-group) cDNA clone:J013032C19, full insert sequence DEF=Oryza sativa (japonica cultivar-group) cDNA clone:J013032C19, full insert sequence. FL=gb:AK099538.1 REP_ORG=O. sativa	LOC_Os03g01880.2	Arabidopsis thaliana hypothetical protein (At2g37210/T2N18.3) mRNA, complete cds.|PLN	AK099538	expressed protein	chr03|11973:515958-521116 (+) // 99.84 //
Os.52419.1.S1_at	331.2	P	235.8	P	gb:AK066989.1 DB_XREF=gi:32977007 TID=Os.52419.1 CNT=2 FEA=FLmRNA TIER=FL STK=1 UG=Os.52419 UG_TITLE=(japonica cultivar-group) cDNA clone:J013092J19, full insert sequence DEF=Oryza sativa (japonica cultivar-group) cDNA clone:J013092J19, full insert sequence. FL=gb:AK066989.1 REP_ORG=O. sativa	LOC_Os06g02000.2	Arabidopsis thaliana UMP/CMP kinase (pyr6) mRNA, complete cds.|PLN	AK066989	Uridylate kinase, putative, expressed	chr06|11976:563534-566659 (+) // 99.2 //
Os.8747.3.S1_at	48.1	A	92.6	P	gb:NM_195195.1 DB_XREF=gi:37531749 TID=Os.8747.3 CNT=1 FEA=mRNA TIER=ConsEnd STK=0 UG=Os.8747 DEF=Oryza sativa (japonica cultivar-group) unknown protein (OSJNAb0022I16.9), mRNA. PROD=unknown protein REP_ORG=O. sativa					chr10|11980:5480405-5482087 (-) // 100.0 //
Os.49138.1.A1_at	45.1	A	48.9	A	gb:AK066461.1 DB_XREF=gi:32976479 TID=Os.49138.1 CNT=2 FEA=FLmRNA TIER=FL STK=1 UG=Os.49138 UG_TITLE=(japonica cultivar-group) cDNA clone:J013068J10, full insert sequence DEF=Oryza sativa (japonica cultivar-group) cDNA clone:J013068J10, full insert sequence. FL=gb:AK066461.1 REP_ORG=O. sativa		N.tabacum mRNA for tyrosyl-tRNA synthetase.|PLN	AK066461		chr01|11971:37870668-37878141 (+) // 99.61 //
Os.9311.1.S1_at	733	P	189.1	A	gb:AB023818.1 DB_XREF=gi:11176985 GEN=osnas2 TID=Os.9311.1 CNT=62 FEA=FLmRNA TIER=FL STK=1 UG=Os.9311 DEF=Oryza sativa (indica cultivar-group) osnas2 mRNA for nicotianamine synthase 2, complete cds. PROD=nicotianamine synthase 2 FL=gb:AK112011.1 gb:AB023818.1 REP_ORG=O. sativa	LOC_Os03g19420.2	Oryza sativa (indica cultivar-group) osnas2 mRNA for nicotianamine synthase 2, complete cds.|PLN	AK112011	Nicotianamine synthase 2, putative, expressed	chr03|11973:10905301-10906735 (+) // 99.79 // /// chr03|11973:10908786-10909672 (-) // 60.93 //
OsAffx.2692.1.S1_at	35.9	A	112.6	A	tigr:9630.m01910 TID=OsAffx.2692.1 CNT=1 FEA=mRNA TIER=ConsEnd STK=0 NOTE=sequence(s) not in UniGene DEF=hypothetical protein REP_ORG=O. sativa					chr02|11972:11756177-11757579 (+) // 98.95 //
Os.15849.1.S1_s_at	83.4	A	589	P	gb:AK062882.1 DB_XREF=gi:32972900 TID=Os.15849.1 CNT=3 FEA=FLmRNA TIER=FL STK=0 UG=Os.15849 UG_TITLE=(japonica cultivar-group) cDNA clone:001-108-D06, full insert sequence DEF=Oryza sativa (japonica cultivar-group) cDNA clone:001-108-D06, full insert sequence. FL=gb:AK062882.1 REP_ORG=O. sativa	LOC_Os08g36920.1	Oryza sativa (japonica cultivar-group) AP2 domain-containing protein AP29 mRNA, complete cds.|PLN	AK062882	AP2 domain containing protein, expressed	chr08|11978:23221013-23222097 (+) // 93.88 //
Os.23346.1.A1_at	41.8	A	26.3	A	gb:CA759309 DB_XREF=gi:25803348 DB_XREF=BR060006A10B09.ab1 CLONE=BR060006A10B09.ab1 TID=Os.23346.1 CNT=1 FEA=EST TIER=ConsEnd STK=1 UG=Os.23346 UG_TITLE=Transcribed sequence REP_ORG=O. sativa	LOC_Os12g25040.1	Oryza sativa (japonica cultivar-group) OsDMC1B mRNA for DMC1, complete cds.|PLN	AK102531	retrotransposon protein, putative, unclassified	chr02|11972:16341846-16342614 (-) // 98.11 // /// chr12|11982:14363328-14364345 (-) // 91.85 //
Os.47871.1.S1_at	1.7	A	47.5	A	gb:CK665010 DB_XREF=gi:42414370 DB_XREF=00210043081.A11_01102413EJ.scf CLONE=00210043081.A11_01102413EJ.scf TID=Os.47871.1 CNT=1 FEA=EST TIER=ConsEnd STK=1 UG=Os.47871 UG_TITLE=Transcribed sequence REP_ORG=O. sativa					chr06|11976:31156994-31157289 (+) // 99.32 //
Os.23320.1.A1_at	53.8	A	100.1	A	gb:CA759243 DB_XREF=gi:25803282 DB_XREF=BR060005B10G02.ab1 CLONE=BR060005B10G02.ab1 TID=Os.23320.1 CNT=2 FEA=EST TIER=ConsEnd STK=2 UG=Os.23320 UG_TITLE=Transcribed sequences REP_ORG=O. sativa					chr12|11982:10803261-10803505 (+) // 91.9 //
OsAffx.12677.1.S1_at	22.7	A	77	A	tigr:9630.m05665 TID=OsAffx.12677.1 CNT=1 FEA=mRNA TIER=ConsEnd STK=0 NOTE=sequence(s) not in UniGene DEF=Similar to AT5g37360MNJ8_150 REP_ORG=O. sativa					chr02|11972:34920771-34922889 (+) // 100.0 //
OsAffx.30403.1.S1_at	33	A	84.6	P	tigr:9631.m00279 TID=OsAffx.30403.1 CNT=3 FEA=mRNA TIER=ConsEnd STK=0 NOTE=sequence(s) not in UniGene DEF=major facilitator superfamily protein REP_ORG=O. sativa					chr03|11973:1610586-1616440 (+) // 99.86 //
Os.25233.1.S1_at	23	A	42.6	A	gb:NM_192517.1 DB_XREF=gi:34912117 GEN=OSJNBb0024F06.10 TID=Os.25233.1 CNT=3 FEA=mRNA TIER=ConsEnd STK=0 UG=Os.25233 DEF=Oryza sativa (japonica cultivar-group) putative myosin-like protein my5 (OSJNBb0024F06.10), mRNA. PROD=putative myosin-like protein my5 REP_ORG=O. sativa					chr01|11971:23010747-23013975 (-) // 96.88 //
Os.52958.1.S1_at	32.1	A	2.8	A	gb:AK070116.1 DB_XREF=gi:32980140 TID=Os.52958.1 CNT=2 FEA=FLmRNA TIER=FL STK=1 UG=Os.52958 UG_TITLE=(japonica cultivar-group) cDNA clone:J023043P03, full insert sequence DEF=Oryza sativa (japonica cultivar-group) cDNA clone:J023043P03, full insert sequence. FL=gb:AK070116.1 REP_ORG=O. sativa	LOC_Os02g26014.1	Zea mays sesquiterpene cyclase 1 (stc1) mRNA, Stc1-McC allele, complete cds.|PLN	AK070116	Terpene synthase, N-terminal domain containing protein, expressed	chr02|11972:15257932-15277526 (-) // 99.9 //
Os.6587.1.A1_at	25.2	A	20.6	A	gb:AU165237 DB_XREF=gi:11414444 DB_XREF=AU165237 CLONE=Osjm25 TID=Os.6587.1 CNT=2 FEA=EST TIER=ConsEnd STK=2 UG=Os.6587 UG_TITLE=Transcribed sequences REP_ORG=O. sativa					---
OsAffx.5535.1.S1_at	19.5	A	2.3	A	tigr:9635.m03511 TID=OsAffx.5535.1 CNT=1 FEA=mRNA TIER=ConsEnd STK=0 NOTE=sequence(s) not in UniGene DEF=hypothetical protein REP_ORG=O. sativa	LOC_Os07g35540.1	Arabidopsis thaliana At4g23180 mRNA for putative receptor-like protein kinase 4 (RLK4), complete cds, clone: RAFL17-45-D12.|PLN	AK103108	Protein kinase domain containing protein, expressed	chr07|11977:21264347-21266893 (+) // 100.0 //
Os.57359.1.S1_at	122.6	P	40.2	A	gb:AK111368.1 DB_XREF=gi:32996577 TID=Os.57359.1 CNT=1 FEA=FLmRNA TIER=FL STK=1 UG=Os.57359 UG_TITLE=(japonica cultivar-group) cDNA clone:002-182-A02, full insert sequence DEF=Oryza sativa (japonica cultivar-group) cDNA clone:002-182-A02, full insert sequence. FL=gb:AK111368.1 REP_ORG=O. sativa					chr01|11971:24823035-24824743 (+) // 97.11 //
Os.11323.1.S1_at	225.5	P	302.9	P	gb:AK071812.1 DB_XREF=gi:32981835 TID=Os.11323.1 CNT=8 FEA=FLmRNA TIER=FL STK=2 UG=Os.11323 UG_TITLE=(japonica cultivar-group) cDNA clone:001-015-C01, full insert sequence DEF=Oryza sativa (japonica cultivar-group) cDNA clone:J023113D08, full insert sequence. FL=gb:AK103958.1 gb:AK071812.1 REP_ORG=O. sativa	LOC_Os03g20120.1	Oryza sativa (japonica cultivar-group) mRNA for WSI76 protein induced by water stress, complete cds.|PLN	AK071812	galactinol synthase 3, putative, expressed	chr03|11973:11346032-11347735 (+) // 99.93 //
OsAffx.719.3.S1_at	85.9	P	45.6	A	tigr:9629.m03444 TID=OsAffx.719.3 CNT=1 FEA=mRNA TIER=ConsEnd STK=0 NOTE=sequence(s) not in UniGene DEF=hypothetical protein REP_ORG=O. sativa					chr01|11971:20582149-20587565 (-) // 100.0 //
OsAffx.16170.1.S1_at	2.9	A	81.5	P	tigr:9635.m00889 TID=OsAffx.16170.1 CNT=1 FEA=mRNA TIER=ConsEnd STK=0 NOTE=sequence(s) not in UniGene DEF=hypothetical protein REP_ORG=O. sativa					chr07|11977:4853958-4855313 (+) // 100.0 //
OsAffx.17366.1.S1_at	323.3	P	1330.9	P	tigr:9636.m03709 TID=OsAffx.17366.1 CNT=1 FEA=mRNA TIER=ConsEnd STK=0 NOTE=sequence(s) not in UniGene DEF=AP2 domain, putative REP_ORG=O. sativa	LOC_Os08g36920.1	Oryza sativa (japonica cultivar-group) AP2 domain-containing protein AP29 mRNA, complete cds.|PLN	AK062882	AP2 domain containing protein, expressed	chr08|11978:23221094-23222097 (+) // 100.0 //
Os.8356.1.S1_at	2433.6	P	5613.6	P	gb:AU095460 DB_XREF=gi:8858142 DB_XREF=AU095460 CLONE=R2147 TID=Os.8356.1 CNT=1 FEA=EST TIER=ConsEnd STK=1 UG=Os.8356 UG_TITLE=Transcribed sequence REP_ORG=O. sativa					chr06|11976:6522591-6522906 (+) // 100.0 //
Os.30828.1.S1_at	88.4	A	109.1	P	gb:AK108262.1 DB_XREF=gi:32993471 TID=Os.30828.1 CNT=3 FEA=FLmRNA TIER=FL STK=0 UG=Os.30828 UG_TITLE=(japonica cultivar-group) OSJNBb0021A09.6 (OSJNBb0021A09.6), mRNA DEF=Oryza sativa (japonica cultivar-group) cDNA clone:002-141-B06, full insert sequence. FL=gb:AK108262.1 REP_ORG=O. sativa					chr01|11971:31075072-31076022 (-) // 86.79 //
Os.24137.1.A1_at	354.2	P	137.2	A	gb:AK070234.1 DB_XREF=gi:32980258 TID=Os.24137.1 CNT=2 FEA=FLmRNA TIER=FL STK=0 UG=Os.24137 UG_TITLE=(japonica cultivar-group) cDNA clone:J023044K18, full insert sequence DEF=Oryza sativa (japonica cultivar-group) cDNA clone:J023044K18, full insert sequence. FL=gb:AK070234.1 REP_ORG=O. sativa	LOC_Os02g48122.1	Arabidopsis thaliana At1g20300/F14O10_8 mRNA, complete cds.|PLN	AK070234	expressed protein	chr02|11972:29457957-29459791 (-) // 99.84 //
Os.26600.1.S1_at	63.3	A	49	A	gb:BI801733 DB_XREF=gi:16574437 DB_XREF=H059A10 CLONE=H059A10 TID=Os.26600.1 CNT=1 FEA=EST TIER=ConsEnd STK=1 UG=Os.26600 UG_TITLE=Transcribed sequence REP_ORG=O. sativa	LOC_Os04g16780.1	Anthoceros formosae chloroplast rps3, rpl22 mRNA for ribosomal protein S3, ribosomal protein L22, complete and partial cds.|PLN	AK072149	Chloroplast 30S ribosomal protein S3, putative, expressed	---
Os.18714.1.S1_a_at	91	P	369.8	P	gb:AK062163.1 DB_XREF=gi:32972181 TID=Os.18714.1 CNT=26 FEA=FLmRNA TIER=FL STK=5 UG=Os.18714 UG_TITLE=(japonica cultivar-group) putative nodulin-like protein (OSJNBa0082N11.14), mRNA DEF=Oryza sativa (japonica cultivar-group) cDNA clone:001-046-B04, full insert sequence. FL=gb:AK067578.1 gb:AK062163.1 REP_ORG=O. sativa	LOC_Os10g14920.5	Arabidopsis thaliana clone 40485 mRNA, complete sequence.|PLN	AK067578	nodulin MtN21 family protein, putative, expressed	chr10|11980:7566100-7572535 (-) // 99.51 //
Os.49802.1.S2_at	4.5	A	55.1	A	gb:AK111648.1 DB_XREF=gi:37988311 TID=Os.49802.1 CNT=2 FEA=FLmRNA TIER=FL STK=1 UG=Os.49802 UG_TITLE=(japonica cultivar-group) cDNA clone:002-120-D12, full insert sequence DEF=Oryza sativa (japonica cultivar-group) cDNA clone:J013131H13, full insert sequence. FL=gb:AK111648.1 gb:AK112113.1 REP_ORG=O. sativa					chr07|11977:12987936-12993538 (-) // 99.97 //
Os.57431.1.A1_at	157.8	P	75	A	gb:CR289623 DB_XREF=gi:44676189 DB_XREF=CR289623 CLONE=y639e06p5 TID=Os.57431.1 CNT=2 FEA=mRNA TIER=ConsEnd STK=0 UG=Os.57431 UG_TITLE=(japonica cultivar-group) isolate 31122 unknown mRNA REP_ORG=O. sativa					chr04|11974:31550765-31551623 (+) // 96.5 //
Os.54033.1.S1_at	85.5	P	119.5	P	gb:AK101432.1 DB_XREF=gi:32986641 TID=Os.54033.1 CNT=1 FEA=FLmRNA TIER=FL STK=1 UG=Os.54033 UG_TITLE=(japonica cultivar-group) cDNA clone:J033038K22, full insert sequence DEF=Oryza sativa (japonica cultivar-group) cDNA clone:J033038K22, full insert sequence. FL=gb:AK101432.1 REP_ORG=O. sativa	LOC_Os08g37180.1	Nicotiana tabacum patatin-like protein 1 (PAT1) mRNA, complete cds.|PLN	AK101432	Patatin-like phospholipase family protein, expressed	chr08|11978:23359049-23361689 (-) // 99.94 //
OsAffx.9581.1.S1_at	18.3	A	85.9	P	gb:NM_190368.1 DB_XREF=gi:34907819 GEN=P0703B11.31 TID=OsAffx.9581.1 CNT=1 FEA=mRNA TIER=ConsEnd STK=0 NOTE=sequence(s) not in UniGene DEF=Oryza sativa (japonica cultivar-group) P0703B11.31 (P0703B11.31), mRNA. REP_ORG=O. sativa					chr01|11971:35432181-35433053 (-) // 100.0 //
OsAffx.18786.1.S1_at	45.7	A	97.2	P	tigr:9639.m01006 TID=OsAffx.18786.1 CNT=1 FEA=mRNA TIER=ConsEnd STK=0 NOTE=sequence(s) not in UniGene DEF=Similar to stem rust resistance protein REP_ORG=O. sativa	LOC_Os11g10640.1	Arabidopsis thaliana putative coatomer protein complex, subunit beta 2 (beta prime) (At1g79990) mRNA, complete cds.|PLN	AK111542	Protein kinase domain containing protein, expressed	chr11|11981:5830696-5836246 (-) // 100.0 //
OsAffx.10962.2.S1_at	49.3	A	6.6	A	tigr:9629.m00769 TID=OsAffx.10962.2 CNT=1 FEA=mRNA TIER=ConsEnd STK=0 NOTE=sequence(s) not in UniGene DEF=Protein phosphatase 2A regulatory B subunit (B56 family) REP_ORG=O. sativa					chr01|11971:4065722-4068027 (-) // 100.0 //
Os.13008.2.S1_at	42.3	A	89	A	gb:AK072722.1 DB_XREF=gi:32982745 TID=Os.13008.2 CNT=1 FEA=FLmRNA TIER=FL STK=1 UG=Os.13008 UG_TITLE=Lipoxygenase (CM-LOX2) mRNA, partial cds DEF=Oryza sativa (japonica cultivar-group) cDNA clone:J023138I11, full insert sequence. FL=gb:AK072722.1 REP_ORG=O. sativa	LOC_Os08g39850.3	Oryza sativa (japonica cultivar-group) lox2osPil mRNA for lipoxygenase, complete cds.|PLN	AK072722	lipoxygenase 8, chloroplast precursor, putative, expressed	chr08|11978:25108194-25113297 (+) // 99.68 //
OsAffx.18529.1.S1_at	4.1	A	87.9	M	tigr:9638.m03189 TID=OsAffx.18529.1 CNT=2 FEA=mRNA TIER=ConsEnd STK=0 NOTE=sequence(s) not in UniGene DEF=hypothetical protein REP_ORG=O. sativa	LOC_Os10g35920.1	Arabidopsis thaliana unknown protein (At3g48880) mRNA, complete cds.|PLN	AK071258	F-box domain containing protein, expressed	chr10|11980:18862685-18865527 (+) // 100.0 //
OsAffx.18803.1.S1_at	79.2	A	125.1	A	tigr:9639.m01094 TID=OsAffx.18803.1 CNT=1 FEA=mRNA TIER=ConsEnd STK=0 NOTE=sequence(s) not in UniGene DEF=hypothetical protein REP_ORG=O. sativa					chr11|11981:6394012-6395478 (-) // 100.0 //
OsAffx.25105.1.S1_at	139.9	A	240.2	P	tigr:9631.m01572 TID=OsAffx.25105.1 CNT=2 FEA=mRNA TIER=ConsEnd STK=0 NOTE=sequence(s) not in UniGene DEF=hypothetical protein REP_ORG=O. sativa					chr03|11973:8895669-8896206 (-) // 100.0 //
OsAffx.19751.1.S1_at	1	A	52.7	A	tigr:9640.m01939 TID=OsAffx.19751.1 CNT=1 FEA=mRNA TIER=ConsEnd STK=0 NOTE=sequence(s) not in UniGene DEF=hypothetical protein REP_ORG=O. sativa					chr12|11982:11417524-11417982 (+) // 100.0 //
OsAffx.19057.1.S1_at	38.6	A	56.9	A	tigr:9639.m02579 TID=OsAffx.19057.1 CNT=1 FEA=mRNA TIER=ConsEnd STK=0 NOTE=sequence(s) not in UniGene DEF=hypothetical protein REP_ORG=O. sativa					chr11|11981:15952821-15954879 (-) // 100.0 //
Os.51747.1.S1_at	12.8	A	58.1	A	gb:AK063600.1 DB_XREF=gi:32973618 TID=Os.51747.1 CNT=1 FEA=FLmRNA TIER=FL STK=1 UG=Os.51747 UG_TITLE=(japonica cultivar-group) cDNA clone:001-118-B10, full insert sequence DEF=Oryza sativa (japonica cultivar-group) cDNA clone:001-118-B10, full insert sequence. FL=gb:AK063600.1 REP_ORG=O. sativa					chr03|11973:16600009-16601199 (+) // 99.81 //
Os.24970.1.A1_at	84.8	P	82	A	gb:CA763210 DB_XREF=gi:25807249 DB_XREF=BR060013A20D01.ab1 CLONE=BR060013A20D01.ab1 TID=Os.24970.1 CNT=1 FEA=EST TIER=ConsEnd STK=1 UG=Os.24970 UG_TITLE=Transcribed sequence with weak similarity to protein ref:NP_565636.1 (A.thaliana) Mutator-like transposase (Arabidopsis thaliana) REP_ORG=O. sativa					chr10|11980:18284457-18285132 (-) // 96.81 //
Os.15856.1.S1_at	159.4	P	93.6	A	gb:AK058898.1 DB_XREF=gi:32968916 TID=Os.15856.1 CNT=9 FEA=FLmRNA TIER=FL STK=5 UG=Os.15856 UG_TITLE=(japonica cultivar-group) putative cyclophilin (OSJNAa0034B05.5), mRNA DEF=Oryza sativa (japonica cultivar-group) cDNA clone:001-007-H03, full insert sequence. FL=gb:AK058898.1 REP_ORG=O. sativa	LOC_Os10g06630.1	D.lanata mRNA for cyclophilin.|PLN	AK058898	Peptidyl-prolyl cis-trans isomerase, putative, expressed	chr10|11980:3422621-3423545 (+) // 99.14 //
OsAffx.14241.1.S1_at	73.5	A	16.8	A	tigr:9632.m04042 TID=OsAffx.14241.1 CNT=1 FEA=mRNA TIER=ConsEnd STK=0 NOTE=sequence(s) not in UniGene DEF=Heavy-metal-associated domain, putative REP_ORG=O. sativa					chr04|11974:24840693-24842884 (-) // 100.0 //
Os.7879.2.S1_at	60.5	A	47.2	A	gb:AK063706.1 DB_XREF=gi:32973724 TID=Os.7879.2 CNT=1 FEA=FLmRNA TIER=FL STK=1 UG=Os.7879 UG_TITLE=Shoot GS2 mRNA for chloroplastic glutamine synthetase (EC 6.3.1.2) (clone lambda-GS31) DEF=Oryza sativa (japonica cultivar-group) cDNA clone:001-119-H04, full insert sequence. FL=gb:AK063706.1 REP_ORG=O. sativa	LOC_Os04g56400.4	Oryza sativa shoot GS2 mRNA for chloroplastic glutamine synthetase (EC 6.3.1.2) (clone lambda-GS31).|PLN	AK063706	Glutamine synthetase, chloroplast precursor, putative, expressed	chr04|11974:33408835-33411952 (-) // 100.0 //
Os.33896.1.S1_at	59.9	P	38.4	A	gb:NM_190588.1 DB_XREF=gi:34908259 GEN=P0446B05.19 TID=Os.33896.1 CNT=2 FEA=mRNA TIER=ConsEnd STK=0 UG=Os.33896 UG_TITLE=(japonica cultivar-group) P0446B05.19 (P0446B05.19), mRNA DEF=Oryza sativa (japonica cultivar-group) P0446B05.19 (P0446B05.19), mRNA. REP_ORG=O. sativa	LOC_Os01g62790.2	Arabidopsis thaliana clone RAFL21-07-K07 (R51363) unknown protein (At3g45750) mRNA, complete cds.|PLN	AK073619	expressed protein	chr01|11971:36687929-36692543 (+) // 99.57 //
OsAffx.20987.1.S1_at	67	P	47	A	gb:XM_354094.1 DB_XREF=gi:35189621 GEN=OSJNBa0077B15.11 TID=OsAffx.20987.1 CNT=1 FEA=mRNA TIER=ConsEnd STK=0 NOTE=sequence(s) not in UniGene DEF=Oryza sativa (japonica cultivar-group). REP_ORG=O. sativa					chr07|11977:2350637-2351411 (-) // 100.0 //
Os.15284.1.S1_at	74.8	A	272	A	gb:AK059307.1 DB_XREF=gi:32969325 TID=Os.15284.1 CNT=6 FEA=FLmRNA TIER=FL STK=1 UG=Os.15284 UG_TITLE=(japonica cultivar-group) cDNA clone:J033117L20, full insert sequence DEF=Oryza sativa (japonica cultivar-group) cDNA clone:001-025-G02, full insert sequence. FL=gb:AK059307.1 gb:AK103060.1 REP_ORG=O. sativa					chr07|11977:28847180-28850543 (-) // 99.65 //
OsAffx.12284.1.S1_at	55.1	A	18.2	A	tigr:9630.m02859 TID=OsAffx.12284.1 CNT=1 FEA=mRNA TIER=ConsEnd STK=0 NOTE=sequence(s) not in UniGene DEF=hypothetical protein REP_ORG=O. sativa					chr02|11972:17785320-17785560 (-) // 100.0 //
OsAffx.22476.1.S1_at	71.5	A	1.8	A	gb:NM_186393.1 DB_XREF=gi:34899871 GEN=OJ1714_H10.18 TID=OsAffx.22476.1 CNT=1 FEA=mRNA TIER=ConsEnd STK=0 NOTE=sequence(s) not in UniGene DEF=Oryza sativa (japonica cultivar-group) OJ1714_H10.18 (OJ1714_H10.18), mRNA. REP_ORG=O. sativa	LOC_Os07g06620.3	Oryza sativa clone FIL1 unknown mRNA.|PLN	AK100222	YABBY protein, putative, expressed	chr07|11977:3221367-3227953 (+) // 100.0 //
Os.18839.1.S1_at	138.3	P	120.9	M	gb:AK064105.1 DB_XREF=gi:32974123 TID=Os.18839.1 CNT=3 FEA=FLmRNA TIER=FL STK=1 UG=Os.18839 UG_TITLE=(japonica cultivar-group) cDNA clone:002-113-E02, full insert sequence DEF=Oryza sativa (japonica cultivar-group) cDNA clone:002-101-D08, full insert sequence. FL=gb:AK106639.1 gb:AK064105.1 REP_ORG=O. sativa	LOC_Os02g51910.1	Arabidopsis thaliana clone C00081 (e) putative UDP-glucose glucosyltransferase (At1g22360) mRNA, complete cds.|PLN	AK106639	Cytokinin-O-glucosyltransferase 2, putative, expressed	chr02|11972:31785140-31787932 (-) // 99.65 //
OsAffx.6678.1.S1_at	30.2	A	49.9	A	tigr:9638.m01415 TID=OsAffx.6678.1 CNT=1 FEA=mRNA TIER=ConsEnd STK=0 NOTE=sequence(s) not in UniGene DEF=hypothetical protein REP_ORG=O. sativa					chr10|11980:8323251-8323716 (-) // 100.0 //
Os.11986.3.S1_at	1.5	A	54.2	A	gb:NM_192138.1 DB_XREF=gi:34911359 GEN=P0034C09.11 TID=Os.11986.3 CNT=1 FEA=mRNA TIER=ConsEnd STK=0 UG=Os.11986 UG_TITLE=(japonica cultivar-group) receptor serinethreonine kinase like protein (P0034C09.14), mRNA DEF=Oryza sativa (japonica cultivar-group) P0034C09.11 (P0034C09.11), mRNA. REP_ORG=O. sativa					chr01|11971:28850943-28852140 (+) // 100.0 //
Os.40011.1.S1_x_at	45.6	A	46.9	A	gb:CF318271 DB_XREF=gi:33690032 DB_XREF=HD--08-F09.g1 CLONE=HD--08-F09 TID=Os.40011.1 CNT=8 FEA=EST TIER=ConsEnd STK=0 UG=Os.40011 UG_TITLE=Transcribed sequences REP_ORG=O. sativa					chr12|11982:12984241-12987102 (+) // 100.0 //
OsAffx.6623.1.S1_at	82.2	A	156.4	P	tigr:9638.m00847 TID=OsAffx.6623.1 CNT=2 FEA=mRNA TIER=ConsEnd STK=0 NOTE=sequence(s) not in UniGene DEF=Hypothetical protein REP_ORG=O. sativa	LOC_Os10g09740.1	Arabidopsis thaliana unknown protein (At5g19820) mRNA, complete cds.|PLN	AK100005	hypothetical protein	chr10|11980:5035195-5036834 (-) // 100.0 //
OsAffx.27484.1.S1_at	4.2	A	57.5	A	tigr:9634.m00638 TID=OsAffx.27484.1 CNT=1 FEA=mRNA TIER=ConsEnd STK=0 NOTE=sequence(s) not in UniGene DEF=hypothetical protein REP_ORG=O. sativa					chr06|11976:3346203-3346887 (-) // 100.0 //
OsAffx.603.1.S1_at	4.5	A	53.3	A	gb:XM_353903.1 DB_XREF=gi:34915597 TID=OsAffx.603.1 CNT=1 FEA=mRNA TIER=ConsEnd STK=0 NOTE=sequence(s) not in UniGene DEF=Oryza sativa (japonica cultivar-group). REP_ORG=O. sativa					chr07|11977:1049184-1053083 (-) // 99.13 //
OsAffx.24982.1.S1_at	33.9	A	51.2	A	tigr:9631.m00478 TID=OsAffx.24982.1 CNT=1 FEA=mRNA TIER=ConsEnd STK=0 NOTE=sequence(s) not in UniGene DEF=TPR Domain, putative REP_ORG=O. sativa					chr03|11973:2736846-2741352 (+) // 100.0 //
Os.15521.1.A1_s_at	94	A	7	A	gb:CB658608 DB_XREF=gi:29662333 DB_XREF=OSJNEc14M05.r CLONE=OSJNEc14M05 TID=Os.15521.1 CNT=11 FEA=EST TIER=ConsEnd STK=5 UG=Os.15521 UG_TITLE=Transcribed sequence with weak similarity to protein pir:T51185 (A.thaliana) T51185 resistance protein RPP13 (imported) - Arabidopsis thaliana REP_ORG=O. sativa	LOC_Os12g28250.1	Hordeum vulgare partial mRNA for NBS-LRR disease resistance protein homologue (rga S-9203 gene).|PLN	AK101496	NB-ARC domain containing protein, expressed	chr12|11982:16679452-16682883 (-) // 99.86 //
Os.53367.1.S1_at	78.6	P	39.9	A	gb:AK072301.1 DB_XREF=gi:32982324 TID=Os.53367.1 CNT=1 FEA=FLmRNA TIER=FL STK=1 UG=Os.53367 UG_TITLE=(japonica cultivar-group) cDNA clone:J023022A03, full insert sequence DEF=Oryza sativa (japonica cultivar-group) cDNA clone:J023022A03, full insert sequence. FL=gb:AK072301.1 REP_ORG=O. sativa					chr03|11973:6695545-6699167 (+) // 99.97 //
Os.37713.1.S1_at	4.3	A	63.7	A	gb:AK070051.1 DB_XREF=gi:32980075 TID=Os.37713.1 CNT=4 FEA=FLmRNA TIER=FL STK=1 UG=Os.37713 UG_TITLE=(japonica cultivar-group) cDNA clone:J023040A06, full insert sequence DEF=Oryza sativa (japonica cultivar-group) cDNA clone:J023040A06, full insert sequence. FL=gb:AK070051.1 REP_ORG=O. sativa	LOC_Os07g38960.2	H.vulgare mRNA for photosysteme I antenna protein.|PLN	AK070051	Chlorophyll a-b binding protein 7, chloroplast precursor, putative, expressed	chr07|11977:23356103-23357748 (+) // 99.64 //
OsAffx.9407.1.S1_at	105.2	A	40.5	A	tigr:9629.m05545 TID=OsAffx.9407.1 CNT=2 FEA=mRNA TIER=ConsEnd STK=0 NOTE=sequence(s) not in UniGene DEF=hypothetical protein REP_ORG=O. sativa					chr01|11971:33009830-33010235 (+) // 100.0 //
OsAffx.9438.1.S1_at	3.4	A	187.1	A	gb:NM_191250.1 DB_XREF=gi:34909583 GEN=P0046E05.26 TID=OsAffx.9438.1 CNT=1 FEA=mRNA TIER=ConsEnd STK=0 NOTE=sequence(s) not in UniGene DEF=Oryza sativa (japonica cultivar-group) P0046E05.26 (P0046E05.26), mRNA. REP_ORG=O. sativa					chr01|11971:31874795-31877136 (+) // 99.43 //
OsAffx.12181.1.S1_at	73.1	A	85.7	P	tigr:9630.m02329 TID=OsAffx.12181.1 CNT=1 FEA=mRNA TIER=ConsEnd STK=0 NOTE=sequence(s) not in UniGene DEF=hypothetical protein REP_ORG=O. sativa					chr02|11972:14447097-14448113 (+) // 100.0 //
OsAffx.32179.1.S1_at	59.7	A	54.7	A	tigr:9640.m04307 TID=OsAffx.32179.1 CNT=1 FEA=mRNA TIER=ConsEnd STK=0 NOTE=sequence(s) not in UniGene DEF=hypothetical protein REP_ORG=O. sativa	LOC_Os12g43710.1	Arabidopsis thaliana MYB transcription factor (At2g36890) mRNA, complete cds.|PLN	AK109125	hypothetical protein	chr12|11982:27116974-27118698 (-) // 100.0 //
Os.57126.1.S1_at	157.7	M	65.2	A	gb:AK110964.1 DB_XREF=gi:32996173 TID=Os.57126.1 CNT=1 FEA=FLmRNA TIER=FL STK=1 UG=Os.57126 UG_TITLE=(japonica cultivar-group) cDNA clone:002-174-B04, full insert sequence DEF=Oryza sativa (japonica cultivar-group) cDNA clone:002-174-B04, full insert sequence. FL=gb:AK110964.1 REP_ORG=O. sativa					chr08|11978:24371106-24382118 (+) // 100.0 //
Os.27430.1.S1_at	39.7	A	28.3	A	gb:CB677603 DB_XREF=gi:29681328 DB_XREF=OSJNEe14L22.r CLONE=OSJNEe14L22 TID=Os.27430.1 CNT=7 FEA=EST TIER=ConsEnd STK=1 UG=Os.27430 UG_TITLE=Transcribed sequence with weak similarity to protein ref:NP_180918.1 (A.thaliana) putative cinnamoyl-CoA reductase (Arabidopsis thaliana) REP_ORG=O. sativa	LOC_Os06g41840.1	Arabidopsis thaliana putative cinnamoyl-CoA reductase (At2g33590) mRNA, complete cds.|PLN	AK073641	NAD dependent epimerase/dehydratase family protein, expressed	chr08|11978:4891407-4893977 (-) // 99.88 //
Os.12410.3.S1_x_at	24.8	A	98	A	gb:NM_189487.1 DB_XREF=gi:34906057 GEN=P0698H10.24 TID=Os.12410.3 CNT=1 FEA=mRNA TIER=ConsEnd STK=0 UG=Os.12410 UG_TITLE=(japonica cultivar-group) P0698H10.24 (P0698H10.24), mRNA DEF=Oryza sativa (japonica cultivar-group) P0698H10.24 (P0698H10.24), mRNA. REP_ORG=O. sativa	LOC_Os01g74300.1	Oryza sativa mRNA for RicMT, complete cds.|PLN	AK062796	Metallothionein family protein, expressed	chr01|11971:43374102-43374638 (+) // 100.0 //
OsAffx.27814.1.S1_at	55.2	A	66.3	P	tigr:9634.m02467 TID=OsAffx.27814.1 CNT=1 FEA=mRNA TIER=ConsEnd STK=0 NOTE=sequence(s) not in UniGene DEF=hypothetical protein REP_ORG=O. sativa	LOC_Os06g24900.1	Oryza sativa (indica cultivar-group) Rf-1A mRNA for PPR protein, complete cds, cultivar: MTC-10R.|PLN	AK119491	hypothetical protein	chr06|11976:14599886-14600672 (+) // 100.0 //
OsAffx.28366.1.S1_at	50.4	A	124.7	A	tigr:9635.m00927 TID=OsAffx.28366.1 CNT=1 FEA=mRNA TIER=ConsEnd STK=0 NOTE=sequence(s) not in UniGene DEF=oxidoreductase, 2OG-Fe(II) oxygenase family, putative REP_ORG=O. sativa					chr07|11977:5111686-5117376 (-) // 100.0 //
Os.27097.1.A1_x_at	14.5	A	87.4	A	gb:CB638068 DB_XREF=gi:29633059 DB_XREF=OSJNEa05O24.r CLONE=OSJNEa05O24 TID=Os.27097.1 CNT=1 FEA=EST TIER=ConsEnd STK=1 UG=Os.27097 UG_TITLE=Transcribed sequence REP_ORG=O. sativa					chr11|11981:27225712-27226305 (+) // 99.66 // /// chr04|11974:18291354-18291933 (-) // 91.41 //
OsAffx.11133.1.S1_at	4.9	A	70.1	A	tigr:9629.m01989 TID=OsAffx.11133.1 CNT=1 FEA=mRNA TIER=ConsEnd STK=0 NOTE=sequence(s) not in UniGene DEF=hypothetical protein REP_ORG=O. sativa					chr01|11971:11645387-11646793 (+) // 100.0 //
RPTR-Os-ECOLOXL_x_at	2.5	A	35.3	A	REPORTER M10289 DEF=E.coli bacteriophage P1 loxL recombination site.					---
OsAffx.31932.2.S1_at	39.1	A	42.1	A	tigr:9640.m02866 TID=OsAffx.31932.2 CNT=1 FEA=mRNA TIER=ConsEnd STK=0 NOTE=sequence(s) not in UniGene DEF=Similar to NBS-LRR disease resistance protein homologue REP_ORG=O. sativa	LOC_Os12g29710.1	Hordeum vulgare partial mRNA for NBS-LRR disease resistance protein homologue (rga S-226 gene).|PLN	AK069923	NB-ARC domain containing protein	chr12|11982:17729943-17734371 (-) // 100.0 // /// chr12|11982:17701057-17706322 (-) // 96.27 //
Os.4738.1.S1_at	68.2	A	90.8	A	gb:AK065289.1 DB_XREF=gi:32975307 TID=Os.4738.1 CNT=2 FEA=FLmRNA TIER=FL STK=1 UG=Os.4738 UG_TITLE=(japonica cultivar-group) putative inosine monophosphate dehydrogenase (OSJNBa0091J19.1), mRNA DEF=Oryza sativa (japonica cultivar-group) cDNA clone:J013002M23, full insert sequence. FL=gb:AK065289.1 REP_ORG=O. sativa	LOC_Os03g56800.2	Vigna unguiculata inosine monophosphate dehydrogenase (impdh) mRNA, complete cds.|PLN	AK065289	inosine-5'-monophosphate dehydrogenase, putative, expressed	chr03|11973:32304689-32310082 (+) // 99.96 //
OsAffx.27728.1.S1_at	24.7	A	24.6	A	tigr:9634.m01967 TID=OsAffx.27728.1 CNT=1 FEA=mRNA TIER=ConsEnd STK=0 NOTE=sequence(s) not in UniGene DEF=hypothetical protein REP_ORG=O. sativa					chr06|11976:11624210-11626173 (-) // 100.0 //
OsAffx.2268.1.S1_at	154.2	P	55.7	P	tigr:9629.m04595 TID=OsAffx.2268.1 CNT=2 FEA=mRNA TIER=ConsEnd STK=0 NOTE=sequence(s) not in UniGene DEF=Lectin (probable mannose binding), putative REP_ORG=O. sativa	LOC_Os01g47820.1	Maize mRNA for putative protein kinase.|PLN	AK111885	S-locus-like receptor protein kinase, putative, expressed	chr01|11971:27702152-27704546 (-) // 100.0 //
RPTR-Os-M15077-1_s_at	50.8	P	97.8	P	REPORTER M15077 FEA=CDS DB_XREF=AAA29795.1 GI:160794 NOTE=Luciferase					---
Os.54304.1.S1_at	622.5	P	2868	P	gb:M24504.1 DB_XREF=gi:530789 TID=Os.54304.1 CNT=5 FEA=FLmRNA TIER=FL STK=1 UG=Os.54304 DEF=Oryza sativa lectin mRNA, complete cds. PROD=lectin FL=gb:M24504.1 gb:AK103206.1 REP_ORG=O. sativa	LOC_Os04g09390.1	Oryza sativa lectin mRNA, complete cds.|PLN	AK103206	Lectin precursor, putative, expressed	chr04|11974:4985118-4986213 (-) // 99.82 //
OsAffx.27187.1.S1_at	203.9	P	661.9	P	tigr:9633.m03337 TID=OsAffx.27187.1 CNT=1 FEA=mRNA TIER=ConsEnd STK=0 NOTE=sequence(s) not in UniGene DEF=hypothetical protein REP_ORG=O. sativa					chr05|11975:21164477-21165906 (+) // 100.0 //
Os.12777.1.S1_a_at	72.1	A	362.9	P	gb:AF310253.1 DB_XREF=gi:11141756 TID=Os.12777.1 CNT=9 FEA=FLmRNA TIER=FL STK=1 UG=Os.12777 DEF=Oryza sativa profilin A mRNA, complete cds. PROD=profilin A FL=gb:AF310253.1 gb:AK070595.1 REP_ORG=O. sativa	LOC_Os10g17660.1	Oryza sativa profilin A mRNA, complete cds.|PLN	AK070595	Profilin A, putative, expressed	chr10|11980:8596568-8597675 (+) // 99.32 //
OsAffx.10949.1.S1_x_at	751.8	P	1449.5	P	tigr:9629.m00635 TID=OsAffx.10949.1 CNT=2 FEA=mRNA TIER=ConsEnd STK=0 NOTE=sequence(s) not in UniGene DEF=Pollen proteins Ole e I family, putative REP_ORG=O. sativa					chr01|11971:3317252-3317837 (-) // 100.0 //
OsAffx.32230.1.A1_at	51	M	85	P	gb:X15901.1 DB_XREF=gi:11957 TID=OsAffx.32230.1 CNT=1 FEA=DNA_31 TIER=ConsEnd STK=0 NOTE=sequence(s) not in UniGene DEF=unnamed protein product; atpE; ATPase epsilon subunit (Oryza sativa (japonica cultivar-group)) chloroplast REP_ORG=O. sativa	LOC_Os01g58000.1	Lactuca sativa ATPase epsilon chain mRNA, partial cds; chloroplast gene for chloroplast product.|PLN	AK063906	ATP synthase epsilon chain, putative, expressed	chr03|11973:31758638-31759052 (+) // 100.0 // /// chr06|11976:1094472-1094886 (+) // 100.0 // /// chr10|11980:10527121-10527535 (+) // 99.76 // /// chr12|11982:5610419-5610833 (+) // 99.76 // /// chr12|11982:11285877-11286291 (+) // 99.28 // /// chr01|11971:33866789-33867203 (+) // 100.0 // /// chr06|11976:23589938-23590352 (-) // 99.76 // /// chr08|11978:16395869-16396285 (-) // 92.75 // /// chr…
Os.36449.1.S1_at	292.8	P	490.9	P	gb:AK063368.1 DB_XREF=gi:32973386 TID=Os.36449.1 CNT=2 FEA=FLmRNA TIER=FL STK=1 UG=Os.36449 UG_TITLE=(japonica cultivar-group) putative auxin-responsive GH3 (B1070A12.14), mRNA DEF=Oryza sativa (japonica cultivar-group) cDNA clone:001-114-D12, full insert sequence. FL=gb:AK063368.1 REP_ORG=O. sativa	LOC_Os01g57610.1	Arabidopsis thaliana DFL-1 mRNA for auxin-responsive GH3 homologue, complete cds.|PLN	AK063368	Indole-3-acetic acid-amido synthetase GH3.6, putative, expressed	chr01|11971:33635295-33637781 (+) // 100.0 //
Os.37969.1.S1_at	170.7	P	77.2	A	gb:AK100268.1 DB_XREF=gi:32985477 TID=Os.37969.1 CNT=3 FEA=FLmRNA TIER=FL STK=1 UG=Os.37969 UG_TITLE=(japonica cultivar-group) ankyrin-kinase -like protein (B1078G07.20), mRNA DEF=Oryza sativa (japonica cultivar-group) cDNA clone:J023065A22, full insert sequence. FL=gb:AK070097.1 gb:AK100268.1 REP_ORG=O. sativa	LOC_Os01g66860.3	Medicago truncatula ankyrin-kinase mRNA, complete cds.|PLN	AK100268	ankyrin-kinase, putative, expressed	chr01|11971:39145615-39149013 (+) // 99.57 //
Os.33770.1.S1_at	64.5	A	51.4	A	gb:AK071916.1 DB_XREF=gi:32981939 TID=Os.33770.1 CNT=6 FEA=FLmRNA TIER=FL STK=2 UG=Os.33770 UG_TITLE=(japonica cultivar-group) P0468B07.18 (P0468B07.18), mRNA DEF=Oryza sativa (japonica cultivar-group) cDNA clone:J013071K12, full insert sequence. FL=gb:AK104320.1 gb:AK099056.1 gb:AK071916.1 REP_ORG=O. sativa					chr01|11971:34739764-34743837 (-) // 99.95 //
Os.46498.2.S1_at	98.8	P	62.3	A	gb:NM_195280.1 DB_XREF=gi:37531919 TID=Os.46498.2 CNT=1 FEA=mRNA TIER=ConsEnd STK=0 UG=Os.46498 UG_TITLE=(japonica cultivar-group) hypothetical protein (OSJNBa0040E17.32), mRNA DEF=Oryza sativa (japonica cultivar-group) hypothetical protein (OSJNBa0040E17.32), mRNA. REP_ORG=O. sativa					chr10|11980:6037211-6040828 (-) // 100.0 //
OsAffx.28983.1.S1_at	44.7	A	20.2	A	tigr:9636.m00081 TID=OsAffx.28983.1 CNT=1 FEA=mRNA TIER=ConsEnd STK=0 NOTE=sequence(s) not in UniGene DEF=hypothetical protein REP_ORG=O. sativa	LOC_Os08g01820.1	Lycopersicon esculentum clone 132793F, mRNA sequence.|PLN	AK120789	hypothetical protein	chr08|11978:487335-488558 (+) // 100.0 //
Os.10180.1.S1_at	101.5	P	190.2	P	gb:AK069452.1 DB_XREF=gi:32979476 TID=Os.10180.1 CNT=2 FEA=FLmRNA TIER=FL STK=0 UG=Os.10180 UG_TITLE=(japonica cultivar-group) cDNA clone:J023019F19, full insert sequence DEF=Oryza sativa (japonica cultivar-group) cDNA clone:J023019F19, full insert sequence. FL=gb:AK069452.1 REP_ORG=O. sativa					chr11|11981:16387469-16388232 (+) // 94.28 //
Os.24471.1.S1_at	2.7	A	62.1	A	gb:AK072018.1 DB_XREF=gi:32982041 TID=Os.24471.1 CNT=4 FEA=FLmRNA TIER=FL STK=3 UG=Os.24471 UG_TITLE=(japonica cultivar-group) cDNA clone:001-206-A06, full insert sequence DEF=Oryza sativa (japonica cultivar-group) cDNA clone:J013106P09, full insert sequence. FL=gb:AK072018.1 gb:AK106006.1 REP_ORG=O. sativa	LOC_Os07g30760.2	Vigna angularis AdGt-2 mRNA for glucosyltransferase-2, complete cds.|PLN	AK072018	UDP-glucoronosyl and UDP-glucosyl transferase family protein, expressed	chr07|11977:18201750-18203466 (+) // 99.94 //
Os.54251.1.S1_at	91.1	P	168	P	gb:AK102803.1 DB_XREF=gi:32988012 TID=Os.54251.1 CNT=1 FEA=FLmRNA TIER=FL STK=1 UG=Os.54251 UG_TITLE=(japonica cultivar-group) cDNA clone:J033108G13, full insert sequence DEF=Oryza sativa (japonica cultivar-group) cDNA clone:J033108G13, full insert sequence. FL=gb:AK102803.1 REP_ORG=O. sativa	LOC_Os07g39530.1	Arabidopsis thaliana photoreceptor-interacting protein-like (At5g67440) mRNA, complete cds.|PLN	AK102803	NPH3 family protein, expressed	chr07|11977:23683714-23686562 (+) // 100.0 //
OsAffx.6563.1.S1_at	8.2	A	41.3	A	tigr:9638.m00229 TID=OsAffx.6563.1 CNT=1 FEA=mRNA TIER=ConsEnd STK=0 NOTE=sequence(s) not in UniGene DEF=hypothetical protein REP_ORG=O. sativa					chr10|11980:1342147-1343329 (+) // 100.0 //
OsAffx.24084.1.S1_at	1.1	A	43.7	A	tigr:9630.m00260 TID=OsAffx.24084.1 CNT=1 FEA=mRNA TIER=ConsEnd STK=0 NOTE=sequence(s) not in UniGene DEF=Similar to transcription factor hbp-1a (histone-specific transcription factor hbp1). (wheat REP_ORG=O. sativa					chr02|11972:1453477-1461239 (+) // 100.0 //
Os.51949.1.S1_at	179.3	M	137.7	P	gb:AK064379.1 DB_XREF=gi:32974397 TID=Os.51949.1 CNT=3 FEA=FLmRNA TIER=FL STK=1 UG=Os.51949 UG_TITLE=(japonica cultivar-group) cDNA clone:002-108-D10, full insert sequence DEF=Oryza sativa (japonica cultivar-group) cDNA clone:002-108-D10, full insert sequence. FL=gb:AK064379.1 REP_ORG=O. sativa	LOC_Os04g39160.1	Hordeum vulgare subsp. vulgare RNA-directed RNA polymerase 2 (RDRP2) mRNA, complete cds.|PLN	AK064379	RNA dependent RNA polymerase family protein, expressed	chr04|11974:23068861-23071398 (+) // 99.81 //
OsAffx.15623.1.S1_at	44.4	A	76.3	A	tigr:9634.m02597 TID=OsAffx.15623.1 CNT=1 FEA=mRNA TIER=ConsEnd STK=0 NOTE=sequence(s) not in UniGene DEF=Similar to starch-branching enzyme-like protein REP_ORG=O. sativa	LOC_Os06g26234.3	Arabidopsis thaliana At3g20440 mRNA for putative 1,4-alpha-glucan branching enzyme, complete cds, clone: RAFL21-11-O08.|PLN	AK066930	Alpha amylase, catalytic domain containing protein, expressed	chr06|11976:15335954-15342487 (+) // 100.0 //
OsAffx.18753.3.S1_x_at	19.7	A	64.2	A	tigr:9639.m00832 TID=OsAffx.18753.3 CNT=1 FEA=mRNA TIER=ConsEnd STK=0 NOTE=sequence(s) not in UniGene DEF=Kelch motif, putative REP_ORG=O. sativa					chr11|11981:4674851-4677222 (+) // 99.54 //
Os.11771.1.S1_at	95.3	A	14	A	gb:AK107472.1 DB_XREF=gi:32992681 TID=Os.11771.1 CNT=4 FEA=FLmRNA TIER=FL STK=0 UG=Os.11771 UG_TITLE=(japonica cultivar-group) cDNA clone:002-129-B05, full insert sequence DEF=Oryza sativa (japonica cultivar-group) cDNA clone:002-129-B05, full insert sequence. FL=gb:AK107472.1 REP_ORG=O. sativa	LOC_Os06g12320.1	Arabidopsis thaliana unknown protein (At2g39130) mRNA, complete cds.|PLN	AK107472	Transmembrane amino acid transporter protein, expressed	chr06|11976:6677245-6679863 (+) // 99.39 //
Os.55897.1.S1_at	5.6	A	73.1	A	gb:AK108958.1 DB_XREF=gi:32994167 TID=Os.55897.1 CNT=1 FEA=FLmRNA TIER=FL STK=1 UG=Os.55897 UG_TITLE=(japonica cultivar-group) cDNA clone:002-153-C12, full insert sequence DEF=Oryza sativa (japonica cultivar-group) cDNA clone:002-153-C12, full insert sequence. FL=gb:AK108958.1 REP_ORG=O. sativa					---
Os.49487.1.S1_a_at	308.1	A	205.3	A	gb:AK105953.1 DB_XREF=gi:32991162 TID=Os.49487.1 CNT=2 FEA=FLmRNA TIER=FL STK=2 UG=Os.49487 UG_TITLE=(japonica cultivar-group) cDNA clone:001-205-D04, full insert sequence DEF=Oryza sativa (japonica cultivar-group) cDNA clone:001-205-D04, full insert sequence. FL=gb:AK072049.1 gb:AK105953.1 REP_ORG=O. sativa	LOC_Os04g01600.2	Arabidopsis thaliana At1g79870/F19K16_17 mRNA, complete cds.|PLN	AK072049	D-isomer specific 2-hydroxyacid dehydrogenase, NAD binding domain containing protein, expressed	chr04|11974:391496-395875 (+) // 99.84 //
Os.39795.1.S1_at	19.7	A	37.5	A	gb:CF303931 DB_XREF=gi:33675692 DB_XREF=ABF1--03-J22.g1 CLONE=ABF1--03-J22 TID=Os.39795.1 CNT=23 FEA=EST TIER=ConsEnd STK=0 UG=Os.39795 UG_TITLE=Transcribed sequences REP_ORG=O. sativa	LOC_Os01g31450.1	Oryza sativa cone SR1 sucrose-regulated mRNA, 3'-end sequence.|PLN	AK106630	retrotransposon protein, putative, unclassified, expressed	chr09|11979:11089478-11091616 (-) // 100.0 //
OsAffx.31174.2.S1_at	49.2	A	69.1	A	gb:NM_190115.1 DB_XREF=gi:34907313 GEN=P0648C09.22 TID=OsAffx.31174.2 CNT=1 FEA=mRNA TIER=ConsEnd STK=0 NOTE=sequence(s) not in UniGene DEF=Oryza sativa (japonica cultivar-group) hypothetical protein similar to Oryza sativa chromosome 1, P0695A04.12 (P0648C09.22), mRNA. REP_ORG=O. sativa					chr01|11971:38329465-38336061 (+) // 100.0 //
Os.2426.1.A1_at	13.1	A	172.5	P	gb:CA759372 DB_XREF=gi:25803411 DB_XREF=BR060011A10G05.ab1 CLONE=BR060011A10G05.ab1 TID=Os.2426.1 CNT=7 FEA=EST TIER=ConsEnd STK=0 UG=Os.2426 UG_TITLE=Transcribed sequences REP_ORG=O. sativa					chr11|11981:5706100-5706717 (-) // 94.92 //
OsAffx.13904.1.S1_at	4.7	A	81.2	A	tigr:9632.m01943 TID=OsAffx.13904.1 CNT=1 FEA=mRNA TIER=ConsEnd STK=0 NOTE=sequence(s) not in UniGene DEF=hypothetical protein REP_ORG=O. sativa					chr04|11974:11894072-11894362 (-) // 100.0 //
Os.37904.1.S1_at	45	A	56.3	A	gb:AK100818.1 DB_XREF=gi:32986027 TID=Os.37904.1 CNT=5 FEA=FLmRNA TIER=FL STK=1 UG=Os.37904 UG_TITLE=(japonica cultivar-group) cDNA clone:J023122F03, full insert sequence DEF=Oryza sativa (japonica cultivar-group) cDNA clone:J023122F03, full insert sequence. FL=gb:AK100818.1 REP_ORG=O. sativa	LOC_Os01g64270.1	Arabidopsis thaliana unknown protein (At2g36145) mRNA, complete cds.|PLN	AK100818	expressed protein	chr01|11971:37642139-37643076 (+) // 99.88 //
OsAffx.558.1.S1_at	47.5	A	118.8	A	gb:XM_354064.1 DB_XREF=gi:35189561 GEN=P0446F04.7 TID=OsAffx.558.1 CNT=1 FEA=mRNA TIER=ConsEnd STK=0 NOTE=sequence(s) not in UniGene DEF=Oryza sativa (japonica cultivar-group). REP_ORG=O. sativa					chr07|11977:188799-189398 (+) // 100.0 //
OsAffx.11925.1.S1_at	46.5	M	69	P	tigr:9630.m00644 TID=OsAffx.11925.1 CNT=1 FEA=mRNA TIER=ConsEnd STK=0 NOTE=sequence(s) not in UniGene DEF=AF414936 holocarboxylase synthetase 2 REP_ORG=O. sativa					chr02|11972:3607118-3610279 (+) // 100.0 //
OsAffx.21761.1.S1_at	63.5	A	22.5	A	gb:NM_190517.1 DB_XREF=gi:34908117 GEN=P0031D11.16 TID=OsAffx.21761.1 CNT=1 FEA=mRNA TIER=ConsEnd STK=0 NOTE=sequence(s) not in UniGene DEF=Oryza sativa (japonica cultivar-group) P0031D11.16 (P0031D11.16), mRNA. REP_ORG=O. sativa	LOC_Os02g54910.1	Oryza sativa (japonica cultivar-group) putative protein mRNA, complete cds.|PLN	AK099697	transport protein, putative, expressed	chr01|11971:36320829-36321122 (+) // 100.0 //
Os.17554.1.S1_at	23.4	A	114.7	P	gb:CB649167 DB_XREF=gi:29644160 DB_XREF=OSJNEb12P09.r CLONE=OSJNEb12P09 TID=Os.17554.1 CNT=3 FEA=EST TIER=ConsEnd STK=1 UG=Os.17554 UG_TITLE=Transcribed sequence with weak similarity to protein ref:NP_566249.1 (A.thaliana) putative RING-H2 zinc finger protein ATL6 (Arabidopsis thaliana) REP_ORG=O. sativa					chr08|11978:23789181-23789834 (+) // 97.41 //
Os.7388.2.S1_x_at	83.8	A	56.8	A	gb:AK064383.1 DB_XREF=gi:32974401 TID=Os.7388.2 CNT=3 FEA=FLmRNA TIER=FL STK=1 UG=Os.7388 UG_TITLE=(japonica cultivar-group) P0039H02.6 (P0039H02.6), mRNA DEF=Oryza sativa (japonica cultivar-group) cDNA clone:002-108-E03, full insert sequence. FL=gb:AK064383.1 REP_ORG=O. sativa					chr03|11973:23541137-23544769 (-) // 98.39 // /// chr07|11977:3463906-3467377 (-) // 100.0 //
OsAffx.16335.1.S1_at	3.2	A	92.8	A	tigr:9635.m01934 TID=OsAffx.16335.1 CNT=1 FEA=mRNA TIER=ConsEnd STK=0 NOTE=sequence(s) not in UniGene DEF=hypothetical protein REP_ORG=O. sativa					chr07|11977:11346230-11346530 (-) // 100.0 //
Os.22726.1.A1_at	182.8	P	60.5	A	gb:AK105678.1 DB_XREF=gi:32990887 TID=Os.22726.1 CNT=11 FEA=FLmRNA TIER=FL STK=1 UG=Os.22726 UG_TITLE=(japonica cultivar-group) putative cytochrome P450 (OSJNBa0026L12.5), mRNA DEF=Oryza sativa (japonica cultivar-group) cDNA clone:001-201-B02, full insert sequence. FL=gb:AK105678.1 REP_ORG=O. sativa	LOC_Os10g37110.1	Arabidopsis thaliana At1g64900 mRNA, complete cds.|PLN	AK105678	transposon protein, putative, unclassified, expressed	chr10|11980:19529098-19530997 (+) // 99.74 //
OsAffx.19632.1.S1_at	205.5	P	157	P	tigr:9640.m01210 TID=OsAffx.19632.1 CNT=1 FEA=mRNA TIER=ConsEnd STK=0 NOTE=sequence(s) not in UniGene DEF=hypothetical protein REP_ORG=O. sativa	LOC_Os12g12590.1	Nicotiana tabacum NtADH mRNA for allyl alcohol dehydrogenase, complete cds.|PLN	AK070393	NADP-dependent oxidoreductase P1, putative, expressed	chr12|11982:6931546-6931933 (+) // 100.0 //
Os.21858.2.A1_at	21.5	A	61.8	P	gb:AJ536400.1 DB_XREF=gi:28193573 TID=Os.21858.2 CNT=1 FEA=RNA TIER=ConsEnd STK=0 UG=Os.21858 UG_TITLE=(japonica cultivar-group) cDNA clone:J023105E08, full insert sequence DEF=Oryza sativa U43a snoRNA. REP_ORG=O. sativa					chr03|11973:5139102-5139206 (+) // 99.04 //
OsAffx.24416.1.S1_at	34.9	A	105.8	A	tigr:9630.m02357 TID=OsAffx.24416.1 CNT=1 FEA=mRNA TIER=ConsEnd STK=0 NOTE=sequence(s) not in UniGene DEF=hypothetical protein REP_ORG=O. sativa					chr02|11972:14652905-14653725 (+) // 100.0 //
OsAffx.2437.1.S1_at	4.8	A	89.2	A	tigr:9629.m06804 TID=OsAffx.2437.1 CNT=1 FEA=mRNA TIER=ConsEnd STK=0 NOTE=sequence(s) not in UniGene DEF=hypothetical protein REP_ORG=O. sativa					chr01|11971:40126756-40129233 (-) // 100.0 //
Os.50957.1.S1_at	180.9	P	70.9	A	gb:AK059721.1 DB_XREF=gi:32969739 TID=Os.50957.1 CNT=2 FEA=FLmRNA TIER=FL STK=1 UG=Os.50957 UG_TITLE=(japonica cultivar-group) cDNA clone:001-032-H08, full insert sequence DEF=Oryza sativa (japonica cultivar-group) cDNA clone:001-032-H08, full insert sequence. FL=gb:AK059721.1 REP_ORG=O. sativa					chr08|11978:11978323-11979654 (-) // 99.63 //
Os.17563.1.S1_at	93.3	M	81.8	A	gb:AK058486.1 DB_XREF=gi:32968504 TID=Os.17563.1 CNT=8 FEA=FLmRNA TIER=FL STK=1 UG=Os.17563 UG_TITLE=(japonica cultivar-group) cDNA clone:002-104-G08, full insert sequence DEF=Oryza sativa (japonica cultivar-group) cDNA clone:001-016-D09, full insert sequence. FL=gb:AK058486.1 REP_ORG=O. sativa	LOC_Os02g17920.3	Triticum aestivum partial mRNA for putative glyoxalase I.|PLN	AK058486	Lactoylglutathione lyase, putative, expressed	chr02|11972:10378454-10379859 (-) // 98.88 //
Os.18913.1.S1_x_at	27.9	A	103.5	A	gb:AK066119.1 DB_XREF=gi:32976137 TID=Os.18913.1 CNT=1 FEA=FLmRNA TIER=FL STK=1 UG=Os.18913 UG_TITLE=(japonica cultivar-group) cDNA clone:001-201-H09, full insert sequence DEF=Oryza sativa (japonica cultivar-group) cDNA clone:J013058N11, full insert sequence. FL=gb:AK066119.1 REP_ORG=O. sativa	LOC_Os05g39800.1	Arabidopsis thaliana clone RAFL15-43-P08 (R50091) unknown protein (At3g01630) mRNA, partial cds.|PLN	AK066119	Nodulin-like family protein, expressed	chr05|11975:23303649-23305725 (+) // 99.95 //
OsAffx.3709.1.S1_at	57	A	71.7	P	tigr:9632.m00228 TID=OsAffx.3709.1 CNT=1 FEA=mRNA TIER=ConsEnd STK=0 NOTE=sequence(s) not in UniGene DEF=receptor protein kinase-like protein REP_ORG=O. sativa					chr04|11974:1345752-1349313 (-) // 100.0 //
OsAffx.3615.1.S1_s_at	175.3	P	333.9	P	tigr:9631.m05416 TID=OsAffx.3615.1 CNT=1 FEA=mRNA TIER=ConsEnd STK=0 NOTE=sequence(s) not in UniGene DEF=putative acetyl transferase REP_ORG=O. sativa					chr03|11973:31536787-31538748 (+) // 100.0 //
Os.50528.1.S1_at	4.2	A	113.2	A	gb:AK121627.1 DB_XREF=gi:37991250 TID=Os.50528.1 CNT=3 FEA=FLmRNA TIER=FL STK=1 UG=Os.50528 UG_TITLE=(japonica cultivar-group) cDNA clone:J033049G04, full insert sequence DEF=Oryza sativa (japonica cultivar-group) cDNA clone:J033049G04, full insert sequence. FL=gb:AK121627.1 REP_ORG=O. sativa	LOC_Os03g02110.2	Arabidopsis thaliana unknown protein (At4g01860) mRNA, complete cds.|PLN	AK121627	expressed protein	chr03|11973:653031-660226 (+) // 99.96 //
OsAffx.31708.1.S1_at	44.3	A	120.6	A	tigr:9640.m01155 TID=OsAffx.31708.1 CNT=1 FEA=mRNA TIER=ConsEnd STK=0 NOTE=sequence(s) not in UniGene DEF=hypothetical protein REP_ORG=O. sativa	LOC_Os12g12110.1	Arabidopsis thaliana putative class I chitinase (At1g05850) mRNA, complete cds.|PLN	AK103755	hypothetical protein	chr12|11982:6639547-6642074 (+) // 100.0 //
OsAffx.15976.1.S1_at	65	P	21.2	A	tigr:9634.m04671 TID=OsAffx.15976.1 CNT=1 FEA=mRNA TIER=ConsEnd STK=0 NOTE=sequence(s) not in UniGene DEF=hypothetical protein REP_ORG=O. sativa					chr06|11976:28972754-28973349 (-) // 100.0 //
OsAffx.7452.1.S1_at	171	P	48.4	A	tigr:9640.m00015 TID=OsAffx.7452.1 CNT=2 FEA=mRNA TIER=ConsEnd STK=0 NOTE=sequence(s) not in UniGene DEF=hypothetical protein REP_ORG=O. sativa					chr11|11981:95000-95470 (+) // 100.0 // /// chr12|11982:90858-91328 (+) // 100.0 //
OsAffx.32026.1.S1_at	70.7	A	98.5	A	tigr:9640.m03364 TID=OsAffx.32026.1 CNT=1 FEA=mRNA TIER=ConsEnd STK=0 NOTE=sequence(s) not in UniGene DEF=hypothetical protein REP_ORG=O. sativa	LOC_Os12g34820.1	Oryza sativa RIP1 mRNA for ribosome inactivating protein 1, complete cds.|PLN	AK120073	hypothetical protein	chr12|11982:21167250-21167925 (-) // 100.0 //
Os.51352.1.S1_x_at	131.7	P	36.6	A	gb:AK062618.1 DB_XREF=gi:32972636 TID=Os.51352.1 CNT=1 FEA=FLmRNA TIER=FL STK=1 UG=Os.51352 UG_TITLE=(japonica cultivar-group) cDNA clone:001-105-B05, full insert sequence DEF=Oryza sativa (japonica cultivar-group) cDNA clone:001-105-B05, full insert sequence. FL=gb:AK062618.1 REP_ORG=O. sativa					chr04|11974:26308674-26309282 (-) // 83.06 //
Os.55742.1.S1_at	9.9	A	98.9	A	gb:AK108700.1 DB_XREF=gi:32993909 TID=Os.55742.1 CNT=1 FEA=FLmRNA TIER=FL STK=1 UG=Os.55742 UG_TITLE=(japonica cultivar-group) cDNA clone:002-149-H02, full insert sequence DEF=Oryza sativa (japonica cultivar-group) cDNA clone:002-149-H02, full insert sequence. FL=gb:AK108700.1 REP_ORG=O. sativa	LOC_Os09g37976.1	Zea mays legumin-like protein (cl2-2) mRNA, complete cds.|PLN	AK108700	Cupin family protein, expressed	chr09|11979:21895070-21896501 (-) // 100.0 //
Os.31112.1.S1_at	1.5	A	42.8	A	gb:AK107824.1 DB_XREF=gi:32993033 TID=Os.31112.1 CNT=3 FEA=FLmRNA TIER=FL STK=1 UG=Os.31112 UG_TITLE=(japonica cultivar-group) OJ1714_H10.43 (OJ1714_H10.43), mRNA DEF=Oryza sativa (japonica cultivar-group) cDNA clone:002-133-G05, full insert sequence. FL=gb:AK107824.1 REP_ORG=O. sativa					chr11|11981:24632921-24634476 (+) // 97.57 //
Os.50741.1.S1_at	32.7	A	42.3	A	gb:AY220690.1 DB_XREF=gi:29293091 TID=Os.50741.1 CNT=1 FEA=RNA TIER=ConsEnd STK=0 UG=Os.50741 UG_TITLE=Box CD snoRNA J52.1, complete sequence DEF=Oryza sativa box CD snoRNA J52.1, complete sequence. REP_ORG=O. sativa					chr02|11972:635124-635260 (+) // 92.48 // /// chr08|11978:1614392-1614525 (+) // 100.0 //
OsAffx.19935.1.S1_at	60.1	A	133.9	P	tigr:9640.m03161 TID=OsAffx.19935.1 CNT=1 FEA=mRNA TIER=ConsEnd STK=0 NOTE=sequence(s) not in UniGene DEF=hypothetical protein REP_ORG=O. sativa					chr12|11982:19604581-19605914 (+) // 100.0 //
Os.47592.1.A1_at	4190.3	P	6348.2	P	gb:BX900711 DB_XREF=gi:40493331 DB_XREF=BX900711 CLONE=y736b03p3 TID=Os.47592.1 CNT=1 FEA=EST TIER=ConsEnd STK=1 UG=Os.47592 UG_TITLE=Transcribed sequence with weak similarity to protein ref:NP_188267.1 (A.thaliana) putative lectin (Arabidopsis thaliana) REP_ORG=O. sativa					chr10|11980:16245813-16246375 (-) // 92.67 //
OsAffx.683.1.S1_at	48.6	A	43.4	A	gb:NM_193549.1 DB_XREF=gi:34914181 GEN=OSJNBb0049O23.2 TID=OsAffx.683.1 CNT=1 FEA=mRNA TIER=ConsEnd STK=0 NOTE=sequence(s) not in UniGene DEF=Oryza sativa (japonica cultivar-group) OSJNBb0049O23.2 (OSJNBb0049O23.2), mRNA. REP_ORG=O. sativa					chr01|11971:21846152-21848336 (+) // 99.41 //
Os.55955.1.S1_at	88.4	A	70	M	gb:AK109046.1 DB_XREF=gi:32994255 TID=Os.55955.1 CNT=1 FEA=FLmRNA TIER=FL STK=1 UG=Os.55955 UG_TITLE=(japonica cultivar-group) cDNA clone:002-154-D11, full insert sequence DEF=Oryza sativa (japonica cultivar-group) cDNA clone:002-154-D11, full insert sequence. FL=gb:AK109046.1 REP_ORG=O. sativa		Arabidopsis thaliana AT5g28840/F7P1_20 mRNA, complete cds.|PLN	AK109046		---
Os.28272.1.S1_at	11.4	A	77	A	gb:AK072111.1 DB_XREF=gi:32982134 TID=Os.28272.1 CNT=5 FEA=FLmRNA TIER=FL STK=1 UG=Os.28272 UG_TITLE=(japonica cultivar-group) cDNA clone:001-045-F07, full insert sequence DEF=Oryza sativa (japonica cultivar-group) cDNA clone:J013119I16, full insert sequence. FL=gb:AK072111.1 REP_ORG=O. sativa		Arabidopsis thaliana unknown protein (MOP10.6) mRNA, complete cds.|PLN	AK072111		chr11|11981:286552-292679 (-) // 99.55 //
Os.31662.1.S2_at	31.4	A	49	A	gb:AK106957.1 DB_XREF=gi:32992166 TID=Os.31662.1 CNT=5 FEA=FLmRNA TIER=FL STK=0 UG=Os.31662 UG_TITLE=(japonica cultivar-group) P0491F11.26 (P0491F11.26), mRNA DEF=Oryza sativa (japonica cultivar-group) cDNA clone:002-119-E10, full insert sequence. FL=gb:AK071609.1 gb:AK106957.1 REP_ORG=O. sativa					chr01|11971:12843209-12844171 (+) // 43.48 // /// chr01|11971:29166846-29167803 (+) // 43.39 // /// chr01|11971:29172306-29173282 (+) // 43.48 // /// chr01|11971:20697463-20698451 (+) // 43.39 // /// chr03|11973:30661922-30663982 (+) // 95.01 // /// chr03|11973:17684844-17685806 (+) // 43.48 // /// chr03|11973:24845134-24846094 (+) // 43.48 // /// chr05|11975:2216216-2217187 (+) // 43.53 // /// c…
Os.11315.1.S1_at	20.7	A	224.2	P	gb:AU095601 DB_XREF=gi:8858283 DB_XREF=AU095601 CLONE=R10693 TID=Os.11315.1 CNT=9 FEA=EST TIER=ConsEnd STK=5 UG=Os.11315 UG_TITLE=Transcribed sequences REP_ORG=O. sativa					chr02|11972:22503679-22504738 (-) // 98.08 //
Os.52671.1.S1_at	111.5	P	81.2	P	gb:AK068708.1 DB_XREF=gi:32978725 TID=Os.52671.1 CNT=1 FEA=FLmRNA TIER=FL STK=1 UG=Os.52671 UG_TITLE=(japonica cultivar-group) cDNA clone:J013160K24, full insert sequence DEF=Oryza sativa (japonica cultivar-group) cDNA clone:J013160K24, full insert sequence. FL=gb:AK068708.1 REP_ORG=O. sativa					chr07|11977:18410374-18412520 (+) // 99.8 //
OsAffx.27322.1.S1_s_at	673.8	P	788.9	P	tigr:9633.m04262 TID=OsAffx.27322.1 CNT=1 FEA=mRNA TIER=ConsEnd STK=0 NOTE=sequence(s) not in UniGene DEF=Pollen proteins Ole e I family, putative REP_ORG=O. sativa					chr05|11975:26293969-26295393 (+) // 100.0 //
OsAffx.27322.1.S1_at	172.3	A	60.9	A	tigr:9633.m04262 TID=OsAffx.27322.1 CNT=1 FEA=mRNA TIER=ConsEnd STK=0 NOTE=sequence(s) not in UniGene DEF=Pollen proteins Ole e I family, putative REP_ORG=O. sativa					chr05|11975:26293969-26295393 (+) // 100.0 //
OsAffx.30905.2.S1_at	63.4	A	0.6	A	tigr:9639.m00913 TID=OsAffx.30905.2 CNT=1 FEA=mRNA TIER=ConsEnd STK=0 NOTE=sequence(s) not in UniGene DEF=F-box domain, putative REP_ORG=O. sativa					chr11|11981:5165801-5167247 (-) // 100.0 //
OsAffx.5214.1.S1_at	3.4	A	32.8	A	tigr:9635.m00433 TID=OsAffx.5214.1 CNT=1 FEA=mRNA TIER=ConsEnd STK=0 NOTE=sequence(s) not in UniGene DEF=Helix-loop-helix DNA-binding domain, putative REP_ORG=O. sativa					chr07|11977:2205529-2208549 (+) // 100.0 //
Os.51337.1.S1_at	155.3	A	186	P	gb:AK062590.1 DB_XREF=gi:32972608 TID=Os.51337.1 CNT=1 FEA=FLmRNA TIER=FL STK=1 UG=Os.51337 UG_TITLE=(japonica cultivar-group) cDNA clone:001-100-G10, full insert sequence DEF=Oryza sativa (japonica cultivar-group) cDNA clone:001-100-G10, full insert sequence. FL=gb:AK062590.1 REP_ORG=O. sativa	LOC_Os06g39330.1	Solanum sogarandinum cold-induced glucosyl transferase (Ssci17) mRNA, complete cds.|PLN	AK062590	UDP-glucoronosyl and UDP-glucosyl transferase family protein, expressed	chr06|11976:23332370-23334033 (-) // 99.88 //
OsAffx.15094.1.S1_at	4	A	58.8	A	tigr:9633.m04088 TID=OsAffx.15094.1 CNT=1 FEA=mRNA TIER=ConsEnd STK=0 NOTE=sequence(s) not in UniGene DEF=hypothetical protein REP_ORG=O. sativa					chr05|11975:25436109-25436577 (+) // 100.0 //
Os.46570.1.S1_at	194.5	A	329.8	P	gb:AK063299.1 DB_XREF=gi:32973317 TID=Os.46570.1 CNT=2 FEA=FLmRNA TIER=FL STK=1 UG=Os.46570 UG_TITLE=(japonica cultivar-group) putative peroxidase (OSJNBa0057L21.19), mRNA DEF=Oryza sativa (japonica cultivar-group) cDNA clone:001-113-F01, full insert sequence. FL=gb:AK063299.1 REP_ORG=O. sativa	LOC_Os10g41720.1	Arabidopsis thaliana clone 39195 mRNA, complete sequence.|PLN	AK063299	Peroxidase family protein, expressed	chr10|11980:22128024-22131071 (-) // 100.0 //
Os.24648.1.A1_at	47.5	A	87.3	A	gb:CA762298 DB_XREF=gi:25806337 DB_XREF=BR060013A10H08.ab1 CLONE=BR060013A10H08.ab1 TID=Os.24648.1 CNT=2 FEA=EST TIER=ConsEnd STK=0 UG=Os.24648 UG_TITLE=Transcribed sequences REP_ORG=O. sativa	LOC_Os03g36130.1	Arabidopsis thaliana AT3g15355/MJK13_1 mRNA, complete cds.|PLN	AK102311	retrotransposon, putative, centromere-specific, expressed	chr12|11982:12363456-12364140 (+) // 96.86 //
Os.52324.1.S1_at	142.6	P	56.3	A	gb:AK066398.1 DB_XREF=gi:32976416 TID=Os.52324.1 CNT=1 FEA=FLmRNA TIER=FL STK=1 UG=Os.52324 UG_TITLE=(japonica cultivar-group) cDNA clone:J013060B04, full insert sequence DEF=Oryza sativa (japonica cultivar-group) cDNA clone:J013060B04, full insert sequence. FL=gb:AK066398.1 REP_ORG=O. sativa	LOC_Os02g56850.2	Oryza sativa (japonica cultivar-group) mRNA for cytosolic glutathione reductase (RGRC2), complete cds.|PLN	AK066398	Glutathione reductase, cytosolic, putative, expressed	chr02|11972:34831999-34837001 (+) // 99.87 //
Os.48647.1.A1_at	1349.2	P	1588.1	P	gb:CR286557 DB_XREF=gi:44673123 DB_XREF=CR286557 CLONE=y820b09p3 TID=Os.48647.1 CNT=1 FEA=EST TIER=ConsEnd STK=1 UG=Os.48647 UG_TITLE=Transcribed sequence with weak similarity to protein ref:NP_176414.1 (A.thaliana) hypothetical protein (Arabidopsis thaliana) REP_ORG=O. sativa					chr10|11980:16237676-16238166 (-) // 94.06 //
Os.54374.1.S1_at	85.8	A	64.4	A	gb:AK103733.1 DB_XREF=gi:32988942 TID=Os.54374.1 CNT=1 FEA=FLmRNA TIER=FL STK=1 UG=Os.54374 UG_TITLE=(japonica cultivar-group) cDNA clone:J033138F17, full insert sequence DEF=Oryza sativa (japonica cultivar-group) cDNA clone:J033138F17, full insert sequence. FL=gb:AK103733.1 REP_ORG=O. sativa					chr07|11977:25307338-25309942 (+) // 99.94 //
OsAffx.28613.1.S1_at	67	P	72.5	A	tigr:9635.m02600 TID=OsAffx.28613.1 CNT=1 FEA=mRNA TIER=ConsEnd STK=0 NOTE=sequence(s) not in UniGene DEF=hypothetical protein REP_ORG=O. sativa					chr07|11977:15616504-15618446 (-) // 100.0 //
Os.25263.1.S1_at	31.6	A	19.2	A	gb:CA759669 DB_XREF=gi:25803708 DB_XREF=BR060013B11G11.ab1 CLONE=BR060013B11G11.ab1 TID=Os.25263.1 CNT=2 FEA=EST TIER=ConsEnd STK=0 UG=Os.25263 UG_TITLE=Transcribed sequence with weak similarity to protein ref:NP_178810.1 (A.thaliana) predicted protein (Arabidopsis thaliana) REP_ORG=O. sativa					---
OsAffx.31038.1.S1_at	2.3	A	37	A	tigr:9639.m01690 TID=OsAffx.31038.1 CNT=1 FEA=mRNA TIER=ConsEnd STK=0 NOTE=sequence(s) not in UniGene DEF=hypothetical protein REP_ORG=O. sativa					chr11|11981:10311837-10312380 (+) // 100.0 //
OsAffx.22713.1.S1_at	33.1	A	45.4	A	gb:NM_184730.1 DB_XREF=gi:34896549 GEN=OSJNBa0053G10.25 TID=OsAffx.22713.1 CNT=1 FEA=mRNA TIER=ConsEnd STK=0 NOTE=sequence(s) not in UniGene DEF=Oryza sativa (japonica cultivar-group) putative gag-pol polyprotein (OSJNBa0053G10.25), mRNA. PROD=putative gag-pol polyprotein REP_ORG=O. sativa					chr03|11973:19584477-19587341 (-) // 100.0 //
OsAffx.8153.1.S1_at	67.2	A	71.2	A	gb:NM_196362.1 DB_XREF=gi:37534083 TID=OsAffx.8153.1 CNT=1 FEA=mRNA TIER=ConsEnd STK=0 NOTE=sequence(s) not in UniGene DEF=Oryza sativa (japonica cultivar-group) putative retroelement (OSJNBb0058B20.2), mRNA. PROD=putative retroelement REP_ORG=O. sativa					chr10|11980:13096416-13098097 (-) // 100.0 //
Os.57251.1.S1_at	2.3	A	99.4	M	gb:AK111189.1 DB_XREF=gi:32996398 TID=Os.57251.1 CNT=1 FEA=FLmRNA TIER=FL STK=1 UG=Os.57251 UG_TITLE=(japonica cultivar-group) cDNA clone:002-178-B01, full insert sequence DEF=Oryza sativa (japonica cultivar-group) cDNA clone:002-178-B01, full insert sequence. FL=gb:AK111189.1 REP_ORG=O. sativa		Xenopus laevis MGC80293 protein, mRNA (cDNA clone MGC:80293 IMAGE:5073625), complete cds.|VRT	AK111189		---
OsAffx.24284.4.S1_at	468.6	P	596.3	P	tigr:9630.m01566 TID=OsAffx.24284.4 CNT=1 FEA=mRNA TIER=ConsEnd STK=0 NOTE=sequence(s) not in UniGene DEF=alpha-expansin REP_ORG=O. sativa	LOC_Os02g16780.1	Nicotiana tabacum alpha-expansin precursor (Nt-EXPA3) mRNA, complete cds.|PLN	AK070133	Alpha-expansin 11 precursor, putative, expressed	chr02|11972:9569674-9570572 (+) // 100.0 //
Os.22353.3.S1_x_at	97.1	A	114.6	P	gb:AK064174.1 DB_XREF=gi:32974192 TID=Os.22353.3 CNT=5 FEA=FLmRNA TIER=FL STK=1 UG=Os.22353 UG_TITLE=(japonica cultivar-group) cDNA clone:J013124A01, full insert sequence DEF=Oryza sativa (japonica cultivar-group) cDNA clone:002-104-A08, full insert sequence. FL=gb:AK061636.1 gb:AK066801.1 gb:AK064174.1 REP_ORG=O. sativa	LOC_Os12g16350.10	Mus musculus secretory carrier membrane protein 4, mRNA (cDNA clone MGC:65589 IMAGE:5709170), complete cds.|ROD	AK067963	3-hydroxyisobutyryl-coenzyme A hydrolase, putative, expressed	chr09|11979:2211163-2221563 (-) // 99.16 //
OsAffx.13725.1.S1_at	93.8	P	36.2	A	tigr:9632.m00739 TID=OsAffx.13725.1 CNT=1 FEA=mRNA TIER=ConsEnd STK=0 NOTE=sequence(s) not in UniGene DEF=hypothetical protein REP_ORG=O. sativa					chr04|11974:4391285-4391534 (+) // 100.0 //
Os.17316.1.S1_at	263	P	471.6	P	gb:AK061337.1 DB_XREF=gi:32971355 TID=Os.17316.1 CNT=6 FEA=FLmRNA TIER=FL STK=3 UG=Os.17316 UG_TITLE=(japonica cultivar-group) cDNA clone:006-205-E07, full insert sequence DEF=Oryza sativa (japonica cultivar-group) cDNA clone:006-303-C05, full insert sequence. FL=gb:AK104142.1 gb:AK061337.1 REP_ORG=O. sativa	LOC_Os04g49194.1	Arabidopsis thaliana flavanone 3-hydroxylase-like protein (At5g24530) mRNA, complete cds.|PLN	AK061337	oxidoreductase, 2OG-Fe oxygenase family protein, expressed	chr04|11974:29112472-29119173 (+) // 99.78 //
OsAffx.24843.1.S1_at	73.5	A	81.1	A	tigr:9630.m05250 TID=OsAffx.24843.1 CNT=1 FEA=mRNA TIER=ConsEnd STK=0 NOTE=sequence(s) not in UniGene DEF=hypothetical protein REP_ORG=O. sativa	LOC_Os02g53160.1	Oryza sativa tyrosine-specific protein phosphatase protein mRNA, complete cds.|PLN	AK065860	Phosphoprotein Phosphatase, putative	chr02|11972:32532069-32536217 (-) // 100.0 //
OsAffx.19796.1.S1_x_at	102.8	A	207.1	A	tigr:9640.m02312 TID=OsAffx.19796.1 CNT=1 FEA=mRNA TIER=ConsEnd STK=0 NOTE=sequence(s) not in UniGene DEF=hypothetical protein REP_ORG=O. sativa					chr12|11982:13840004-13840346 (+) // 100.0 //
OsAffx.15187.1.S1_at	3.9	A	101.8	A	tigr:9633.m04802 TID=OsAffx.15187.1 CNT=1 FEA=mRNA TIER=ConsEnd STK=0 NOTE=sequence(s) not in UniGene DEF=Polygalacturonase (pectinase), putative REP_ORG=O. sativa	LOC_Os05g50960.1	Arabidopsis thaliana putative polygalacturonase (At4g23820) mRNA, complete cds.|PLN	AK099329	Polygalacturonase family protein, expressed	chr05|11975:29157084-29159089 (-) // 100.0 //
OsAffx.1800.1.S1_at	16.1	A	80.2	A	gb:NM_183716.1 DB_XREF=gi:34894559 GEN=B1011A07.28 TID=OsAffx.1800.1 CNT=1 FEA=mRNA TIER=ConsEnd STK=0 NOTE=sequence(s) not in UniGene DEF=Oryza sativa (japonica cultivar-group) B1011A07.28 (B1011A07.28), mRNA. REP_ORG=O. sativa					chr01|11971:11776982-11777661 (-) // 98.59 //
OsAffx.13942.1.S1_at	22.8	A	89.9	P	tigr:9632.m02207 TID=OsAffx.13942.1 CNT=1 FEA=mRNA TIER=ConsEnd STK=0 NOTE=sequence(s) not in UniGene DEF=hypothetical protein REP_ORG=O. sativa					chr04|11974:13559056-13559435 (+) // 100.0 //
Os.18064.1.S1_at	1.8	A	57.2	A	gb:CF337042 DB_XREF=gi:33822471 DB_XREF=JMT--07-F08.b1 CLONE=JMT--07-F08 TID=Os.18064.1 CNT=3 FEA=EST TIER=ConsEnd STK=1 UG=Os.18064 UG_TITLE=Transcribed sequences REP_ORG=O. sativa					chr02|11972:17317300-17317707 (+) // 99.51 //
OsAffx.15801.1.S1_at	1586.3	P	1873	P	tigr:9634.m03585 TID=OsAffx.15801.1 CNT=1 FEA=mRNA TIER=ConsEnd STK=0 NOTE=sequence(s) not in UniGene DEF=oxidoreductase, 2OG-Fe(II) oxygenase family, putative REP_ORG=O. sativa					chr06|11976:22257063-22258164 (-) // 100.0 //
OsAffx.18377.1.S1_x_at	67.8	A	101.1	A	tigr:9638.m02038 TID=OsAffx.18377.1 CNT=2 FEA=mRNA TIER=ConsEnd STK=0 NOTE=sequence(s) not in UniGene DEF=hypothetical protein REP_ORG=O. sativa					chr10|11980:12131140-12131983 (-) // 100.0 //
Os.6116.1.S1_x_at	46.9	A	51.7	A	gb:CF329533 DB_XREF=gi:33807306 DB_XREF=NACL--04-O08.g1 CLONE=NACL--04-O08 TID=Os.6116.1 CNT=21 FEA=EST TIER=ConsEnd STK=0 UG=Os.6116 UG_TITLE=Transcribed sequence with weak similarity to protein ref:NP_180445.1 (A.thaliana) putative thaumatin (Arabidopsis thaliana) REP_ORG=O. sativa	LOC_Os12g38150.1	Arabidopsis thaliana clone 2058 mRNA, complete sequence.|PLN	AK066624	thaumatin-like cytokinin-binding protein, putative, expressed	chr12|11982:23394200-23395190 (+) // 99.0 //
OsAffx.3339.1.S1_at	144.2	M	235.6	P	tigr:9631.m02670 TID=OsAffx.3339.1 CNT=1 FEA=mRNA TIER=ConsEnd STK=0 NOTE=sequence(s) not in UniGene DEF=putative Myb protein REP_ORG=O. sativa					chr03|11973:15491357-15492638 (-) // 100.0 //
OsAffx.23442.2.S1_at	34.3	A	85.7	A	tigr:9629.m02793 TID=OsAffx.23442.2 CNT=1 FEA=mRNA TIER=ConsEnd STK=0 NOTE=sequence(s) not in UniGene DEF=hypothetical protein REP_ORG=O. sativa					chr01|11971:16618074-16620006 (-) // 100.0 //
Os.7185.2.S1_a_at	85.1	A	58.6	A	gb:AK066788.1 DB_XREF=gi:32976806 TID=Os.7185.2 CNT=11 FEA=FLmRNA TIER=FL STK=1 UG=Os.7185 UG_TITLE=(japonica cultivar-group) putative disease resistance protein (OJ1003C07.3), mRNA DEF=Oryza sativa (japonica cultivar-group) cDNA clone:J013087A12, full insert sequence. FL=gb:AK100740.1 gb:AK066788.1 REP_ORG=O. sativa	LOC_Os10g22484.2	Oryza sativa (japonica cultivar-group) disease-resistant protein DS3 mRNA, complete cds.|PLN	AK100740	NB-ARC domain containing protein, expressed	chr10|11980:11318287-11327942 (-) // 99.95 //
OsAffx.23007.1.S1_at	150.5	P	68.4	A	gb:AK108333.1 DB_XREF=gi:32993542 TID=OsAffx.23007.1 CNT=1 FEA=FLmRNA TIER=FL STK=1 NOTE=sequence(s) not in UniGene DEF=Oryza sativa (japonica cultivar-group) cDNA clone:002-142-A03, full insert sequence. FL=gb:AK108333.1 REP_ORG=O. sativa					chr07|11977:11108619-11109455 (+) // 91.97 //
Os.55689.1.S1_at	86.5	P	41.8	A	gb:AK108570.1 DB_XREF=gi:32993779 TID=Os.55689.1 CNT=1 FEA=FLmRNA TIER=FL STK=1 UG=Os.55689 UG_TITLE=(japonica cultivar-group) cDNA clone:002-145-D11, full insert sequence DEF=Oryza sativa (japonica cultivar-group) cDNA clone:002-145-D11, full insert sequence. FL=gb:AK108570.1 REP_ORG=O. sativa	LOC_Os01g45840.1	Arabidopsis thaliana clone RAFL15-24-F01 (R20567) putative selenium-binding protein (At2g03880) mRNA, complete cds.|PLN	AK108570	pentatricopeptide, putative, expressed	chr01|11971:26363489-26365931 (+) // 100.0 //
Os.24908.1.S1_at	2.9	A	63.3	A	gb:AK072472.1 DB_XREF=gi:32982495 TID=Os.24908.1 CNT=3 FEA=FLmRNA TIER=FL STK=1 UG=Os.24908 UG_TITLE=(japonica cultivar-group) cDNA clone:J023119J10, full insert sequence DEF=Oryza sativa (japonica cultivar-group) cDNA clone:J023119J10, full insert sequence. FL=gb:AK072472.1 REP_ORG=O. sativa	LOC_Os08g39950.1	Arabidopsis thaliana cultivar Columbia K+ transporter HAK5 (HAK5) mRNA, complete cds.|PLN	AK072472	potassium uptake protein, expressed	chr08|11978:25180700-25185727 (+) // 99.93 //
Os.27448.1.S1_at	89.8	P	102.7	P	gb:CB675542 DB_XREF=gi:29679267 DB_XREF=OSJNEe11F16.r CLONE=OSJNEe11F16 TID=Os.27448.1 CNT=4 FEA=EST TIER=ConsEnd STK=1 UG=Os.27448 UG_TITLE=Transcribed sequence with weak similarity to protein ref:NP_174872.1 (A.thaliana) polyprotein, putative (Arabidopsis thaliana) REP_ORG=O. sativa	LOC_Os08g45240.3	Dictyostelium discoideum LTR-retrotransposon Skipper, Gag (gag) mRNA, complete cds; and Pro (pro) and Pol (pol) mRNA, partial cds.|INV	AK120936	RNA recognition motif family protein, expressed	chr08|11978:28268972-28270832 (-) // 99.95 //
OsAffx.6441.1.S1_at	2.3	A	28	A	tigr:9637.m02602 TID=OsAffx.6441.1 CNT=1 FEA=mRNA TIER=ConsEnd STK=0 NOTE=sequence(s) not in UniGene DEF=hypothetical protein REP_ORG=O. sativa					chr09|11979:17830070-17830779 (+) // 100.0 //
Os.37565.1.S1_at	36.4	A	64.7	A	gb:AK063697.1 DB_XREF=gi:32973715 TID=Os.37565.1 CNT=1 FEA=FLmRNA TIER=FL STK=1 UG=Os.37565 UG_TITLE=(japonica cultivar-group) cDNA clone:001-205-B10, full insert sequence DEF=Oryza sativa (japonica cultivar-group) cDNA clone:001-119-G04, full insert sequence. FL=gb:AK063697.1 REP_ORG=O. sativa					chr05|11975:14913494-14914122 (+) // 100.0 //
OsAffx.27071.1.S1_at	66.5	M	86.7	P	tigr:9633.m02656 TID=OsAffx.27071.1 CNT=1 FEA=mRNA TIER=ConsEnd STK=0 NOTE=sequence(s) not in UniGene DEF=hypothetical protein REP_ORG=O. sativa	LOC_Os05g28980.4	Arabidopsis thaliana AT3g06760/F3E22_10 mRNA, complete cds.|PLN	AK101263	expressed protein	chr05|11975:16908416-16912909 (-) // 100.0 //
OsAffx.17769.1.S1_at	4.5	A	77.9	A	tigr:9637.m01571 TID=OsAffx.17769.1 CNT=1 FEA=mRNA TIER=ConsEnd STK=0 NOTE=sequence(s) not in UniGene DEF=OsD305 REP_ORG=O. sativa					chr09|11979:11206998-11212451 (-) // 100.0 //
OsAffx.30515.5.S1_at	1.5	A	47.9	A	tigr:9638.m01981 TID=OsAffx.30515.5 CNT=1 FEA=mRNA TIER=ConsEnd STK=0 NOTE=sequence(s) not in UniGene DEF=hypothetical protein REP_ORG=O. sativa					chr03|11973:11077923-11079404 (+) // 91.03 // /// chr12|11982:9432403-9440646 (+) // 91.13 // /// chr02|11972:17464385-17467650 (-) // 91.44 // /// chr10|11980:11815378-11816885 (-) // 100.0 // /// chr10|11980:14815037-14816561 (-) // 93.88 //
OsAffx.13600.1.S1_at	29.2	A	157.1	A	tigr:9631.m06376 TID=OsAffx.13600.1 CNT=1 FEA=mRNA TIER=ConsEnd STK=0 NOTE=sequence(s) not in UniGene DEF=putative myosin heavy chain REP_ORG=O. sativa	LOC_Os03g64280.1	Zea mays 2-oxoglutarate-dependent oxygenase (bx6) mRNA, complete cds.|PLN	AK071828	oxidoreductase, 2OG-Fe oxygenase family protein, expressed	chr03|11973:36257303-36274333 (-) // 100.0 //
OsAffx.29548.1.S1_at	83.1	A	86.7	A	tigr:9636.m03628 TID=OsAffx.29548.1 CNT=1 FEA=mRNA TIER=ConsEnd STK=0 NOTE=sequence(s) not in UniGene DEF=hypothetical protein REP_ORG=O. sativa					chr08|11978:22588253-22591525 (+) // 100.0 // /// chr10|11980:15983637-15984154 (-) // 54.03 //
OsAffx.17644.1.S1_at	15.7	A	31.4	A	tigr:9637.m00863 TID=OsAffx.17644.1 CNT=2 FEA=mRNA TIER=ConsEnd STK=0 NOTE=sequence(s) not in UniGene DEF=hypothetical protein REP_ORG=O. sativa					chr09|11979:6335607-6341840 (-) // 99.68 //
OsAffx.27816.1.S1_at	70.1	A	250.2	P	tigr:9634.m02477 TID=OsAffx.27816.1 CNT=1 FEA=mRNA TIER=ConsEnd STK=0 NOTE=sequence(s) not in UniGene DEF=Similar to xylanase inhibitor protein I REP_ORG=O. sativa	LOC_Os06g25010.1	Triticum aestivum mRNA for xylanase inhibitor protein I (xipI gene).|PLN	AK111717	Xylanase inhibitor protein 1 precursor, putative, expressed	chr06|11976:14646300-14647047 (-) // 100.0 //
Os.48582.1.A1_at	44	A	25.8	A	gb:CR285289 DB_XREF=gi:44671855 DB_XREF=CR285289 CLONE=p520d02p3 TID=Os.48582.1 CNT=1 FEA=EST TIER=ConsEnd STK=1 UG=Os.48582 UG_TITLE=Transcribed sequence REP_ORG=O. sativa					chr05|11975:22872766-22874498 (-) // 97.25 //
OsAffx.12893.1.S1_at	58.8	A	7.4	A	tigr:9631.m01697 TID=OsAffx.12893.1 CNT=1 FEA=mRNA TIER=ConsEnd STK=0 NOTE=sequence(s) not in UniGene DEF=hypothetical protein REP_ORG=O. sativa					chr03|11973:9609076-9609529 (-) // 100.0 //
Os.32371.1.S1_at	165.5	P	84.4	P	gb:AK099546.1 DB_XREF=gi:32984755 TID=Os.32371.1 CNT=5 FEA=FLmRNA TIER=FL STK=2 UG=Os.32371 UG_TITLE=(japonica cultivar-group) OSJNBb0021A09.3 (OSJNBb0021A09.3), mRNA DEF=Oryza sativa (japonica cultivar-group) cDNA clone:J013033B12, full insert sequence. FL=gb:AK105189.1 gb:AK099546.1 REP_ORG=O. sativa	LOC_Os01g53500.1	Arabidopsis thaliana At2g46160/T3F17.19 mRNA, complete cds.|PLN	AK099546	Zinc finger, C3HC4 type family protein, expressed	chr01|11971:31057164-31058369 (-) // 99.75 //
Os.27011.1.A1_s_at	40.5	A	54.7	A	gb:CB633485 DB_XREF=gi:29628474 DB_XREF=OSIIEb12F19.r CLONE=OSIIEb12F19 TID=Os.27011.1 CNT=2 FEA=EST TIER=ConsEnd STK=2 UG=Os.27011 UG_TITLE=Transcribed sequence with weak similarity to protein ref:NP_176870.1 (A.thaliana) kinase, putative (Arabidopsis thaliana) REP_ORG=O. sativa	LOC_Os01g04550.1	Arabidopsis thaliana putative receptor serine/threonine kinase PR5K (PR5K) mRNA, complete cds.|PLN	AK099912	serine/threonine protein kinase, putative, expressed	chr01|11971:2034061-2034974 (+) // 99.88 //
Os.33670.1.S1_at	51.3	M	44.8	A	gb:AK099592.1 DB_XREF=gi:32984801 TID=Os.33670.1 CNT=1 FEA=FLmRNA TIER=FL STK=1 UG=Os.33670 UG_TITLE=(japonica cultivar-group) putative DnaJ homolog subfamily protein (OSJNBb0081B07.18), mRNA DEF=Oryza sativa (japonica cultivar-group) cDNA clone:J013043N03, full insert sequence. FL=gb:AK099592.1 REP_ORG=O. sativa	LOC_Os03g60790.2	Mus musculus heat shock protein cognate 40 (Hsc40) mRNA, complete cds.|ROD	AK099592	DnaJ domain containing protein, expressed	chr03|11973:34478450-34479921 (+) // 99.92 //
OsAffx.4349.1.S1_at	2.3	A	26.9	A	tigr:9633.m01386 TID=OsAffx.4349.1 CNT=1 FEA=mRNA TIER=ConsEnd STK=0 NOTE=sequence(s) not in UniGene DEF=hypothetical protein REP_ORG=O. sativa					chr05|11975:8831781-8832888 (-) // 100.0 //
OsAffx.3127.1.S1_at	231.1	A	330.4	P	tigr:9631.m00334 TID=OsAffx.3127.1 CNT=1 FEA=mRNA TIER=ConsEnd STK=0 NOTE=sequence(s) not in UniGene DEF=IQ calmodulin-binding motif, putative REP_ORG=O. sativa					chr03|11973:1915379-1916381 (+) // 100.0 //
Os.15328.1.A1_at	27.8	A	44.9	A	gb:CF304384 DB_XREF=gi:33676145 DB_XREF=ABF1--04-N07.g1 CLONE=ABF1--04-N07 TID=Os.15328.1 CNT=3 FEA=EST TIER=ConsEnd STK=0 UG=Os.15328 UG_TITLE=Transcribed sequences REP_ORG=O. sativa					chr05|11975:23193610-23194162 (-) // 94.79 //
OsAffx.24026.1.S1_at	5.4	A	188.2	A	gb:NM_189381.1 DB_XREF=gi:34905845 GEN=P0483G10.27 TID=OsAffx.24026.1 CNT=2 FEA=mRNA TIER=ConsEnd STK=0 NOTE=sequence(s) not in UniGene DEF=Oryza sativa (japonica cultivar-group) P0483G10.27 (P0483G10.27), mRNA. REP_ORG=O. sativa					chr01|11971:42793914-42795130 (+) // 98.57 //
OsAffx.15252.1.S1_at	89	A	2.2	A	tigr:9634.m00318 TID=OsAffx.15252.1 CNT=1 FEA=mRNA TIER=ConsEnd STK=0 NOTE=sequence(s) not in UniGene DEF=hypothetical protein REP_ORG=O. sativa					chr06|11976:1666929-1669635 (+) // 100.0 //
OsAffx.13399.1.S1_at	78.7	A	36.3	A	tigr:9631.m04672 TID=OsAffx.13399.1 CNT=1 FEA=mRNA TIER=ConsEnd STK=0 NOTE=sequence(s) not in UniGene DEF=putative exostoses REP_ORG=O. sativa					chr03|11973:27246576-27249425 (+) // 100.0 //
Os.24341.1.A1_at	105.6	P	89.7	A	gb:CA761678 DB_XREF=gi:25805717 DB_XREF=BR060012A10D12.ab1 CLONE=BR060012A10D12.ab1 TID=Os.24341.1 CNT=1 FEA=EST TIER=ConsEnd STK=1 UG=Os.24341 UG_TITLE=Transcribed sequence REP_ORG=O. sativa					chr06|11976:28365052-28365719 (-) // 93.44 //
OsAffx.1387.1.S1_at	13.4	A	60.4	P	gb:NM_187355.1 DB_XREF=gi:34901795 GEN=OJ1457_D07.10 TID=OsAffx.1387.1 CNT=1 FEA=mRNA TIER=ConsEnd STK=0 NOTE=sequence(s) not in UniGene DEF=Oryza sativa (japonica cultivar-group) retrotransposable elements TNP2-like protein (OJ1457_D07.10), mRNA. REP_ORG=O. sativa	LOC_Os01g26820.1	Oryza sativa TNP2-like transposase RIM2 pseudogene mRNA, complete sequence.|PLN	AK120283	hypothetical protein	chr07|11977:18565271-18569274 (-) // 100.0 //
Os.50845.1.S1_at	96	A	160.3	P	gb:AK058953.1 DB_XREF=gi:32968971 TID=Os.50845.1 CNT=2 FEA=FLmRNA TIER=FL STK=1 UG=Os.50845 UG_TITLE=(japonica cultivar-group) cDNA clone:001-020-A11, full insert sequence DEF=Oryza sativa (japonica cultivar-group) cDNA clone:001-020-A11, full insert sequence. FL=gb:AK058953.1 REP_ORG=O. sativa	LOC_Os05g30570.1	Arabidopsis thaliana clone RAFL15-04-C12 (R20378) putative copper chaperone (CCH) protein (At1g56210) mRNA, complete cds.|PLN	AK058953	heavy metal-associated domain containing protein, expressed	chr05|11975:17633491-17635002 (-) // 99.74 //
Os.20078.1.S1_at	49.4	A	41.8	A	gb:AK067272.1 DB_XREF=gi:32977290 TID=Os.20078.1 CNT=13 FEA=FLmRNA TIER=FL STK=4 UG=Os.20078 UG_TITLE=(japonica cultivar-group) cDNA clone:J013098D22, full insert sequence DEF=Oryza sativa (japonica cultivar-group) cDNA clone:J013098D22, full insert sequence. FL=gb:AK067272.1 REP_ORG=O. sativa	LOC_Os07g40974.2	Zea mays NADPH HC toxin reductase (hm1) mRNA, hm1-W22 allele, complete cds.|PLN	AK067272	NAD dependent epimerase/dehydratase family protein, expressed	chr07|11977:24513646-24516057 (-) // 99.59 //
Os.52041.1.S1_at	74.8	A	141.9	A	gb:AK064594.1 DB_XREF=gi:32974612 TID=Os.52041.1 CNT=1 FEA=FLmRNA TIER=FL STK=1 UG=Os.52041 UG_TITLE=(japonica cultivar-group) cDNA clone:002-112-G08, full insert sequence DEF=Oryza sativa (japonica cultivar-group) cDNA clone:002-112-G08, full insert sequence. FL=gb:AK064594.1 REP_ORG=O. sativa					chr01|11971:14272860-14274147 (+) // 99.84 //
Os.53633.1.S1_x_at	121.7	P	68.3	A	gb:AK073673.1 DB_XREF=gi:32983696 TID=Os.53633.1 CNT=1 FEA=FLmRNA TIER=FL STK=1 UG=Os.53633 UG_TITLE=(japonica cultivar-group) cDNA clone:J033047P09, full insert sequence DEF=Oryza sativa (japonica cultivar-group) cDNA clone:J033047P09, full insert sequence. FL=gb:AK073673.1 REP_ORG=O. sativa					chr08|11978:24130320-24132254 (+) // 99.92 //
Os.8787.2.S1_at	12.6	A	50	A	gb:NM_189045.1 DB_XREF=gi:34905173 GEN=P0498E12.3 TID=Os.8787.2 CNT=1 FEA=mRNA TIER=ConsEnd STK=0 UG=Os.8787 UG_TITLE=(japonica cultivar-group) P0498E12.3 (P0498E12.3), mRNA DEF=Oryza sativa (japonica cultivar-group) P0498E12.3 (P0498E12.3), mRNA. REP_ORG=O. sativa	LOC_Os08g06140.3	Arabidopsis thaliana TIP mRNA, complete cds.|PLN	AK065294	No apical meristem protein, expressed	chr08|11978:3382315-3386896 (-) // 100.0 //
OsAffx.32320.1.A1_at	284.3	P	60.8	A	gb:BA000029.2 DB_XREF=gi:47118326 GEN=orf162 TID=OsAffx.32320.1 CNT=1 FEA=DNA_52 TIER=ConsEnd STK=0 NOTE=sequence(s) not in UniGene DEF=hypothetical protein (Oryza sativa (japonica cultivar-group)) mitochondrion PROD=hypothetical protein REP_ORG=O. sativa					chr01|11971:33912791-33913280 (+) // 99.8 // /// chr12|11982:8525301-8525842 (-) // 98.77 //
OsAffx.29218.1.S1_s_at	44.6	A	61.1	A	tigr:9636.m01552 TID=OsAffx.29218.1 CNT=1 FEA=mRNA TIER=ConsEnd STK=0 NOTE=sequence(s) not in UniGene DEF=hypothetical protein REP_ORG=O. sativa					chr06|11976:1059526-1060392 (+) // 96.46 // /// chr08|11978:9412385-9413252 (+) // 100.0 // /// chr11|11981:3195681-3196546 (+) // 96.97 // /// chr02|11972:30020385-30021251 (-) // 96.46 //
Os.54882.1.S1_at	157	P	90.1	A	gb:AK106999.1 DB_XREF=gi:32992208 TID=Os.54882.1 CNT=1 FEA=FLmRNA TIER=FL STK=1 UG=Os.54882 UG_TITLE=(japonica cultivar-group) cDNA clone:002-120-C01, full insert sequence DEF=Oryza sativa (japonica cultivar-group) cDNA clone:002-120-C01, full insert sequence. FL=gb:AK106999.1 REP_ORG=O. sativa					chr02|11972:3028273-3031653 (+) // 99.95 //
Os.55032.1.S1_at	40.6	A	70.5	A	gb:AK107341.1 DB_XREF=gi:32992550 TID=Os.55032.1 CNT=1 FEA=FLmRNA TIER=FL STK=1 UG=Os.55032 UG_TITLE=(japonica cultivar-group) cDNA clone:002-126-G03, full insert sequence DEF=Oryza sativa (japonica cultivar-group) cDNA clone:002-126-G03, full insert sequence. FL=gb:AK107341.1 REP_ORG=O. sativa					---
Os.27372.1.A1_at	114.3	P	111	A	gb:CB668182 DB_XREF=gi:29671907 DB_XREF=OSJNEd15O14.r CLONE=OSJNEd15O14 TID=Os.27372.1 CNT=2 FEA=EST TIER=ConsEnd STK=1 UG=Os.27372 UG_TITLE=Transcribed sequence with weak similarity to protein ref:NP_177679.1 (A.thaliana) protease, putative (Arabidopsis thaliana) REP_ORG=O. sativa					chr03|11973:21682965-21685277 (-) // 97.74 //
OsAffx.20360.1.S1_x_at	35.4	A	84.2	A	tigr:9638.m02252 TID=OsAffx.20360.1 CNT=2 FEA=mRNA TIER=ConsEnd STK=0 NOTE=sequence(s) not in UniGene DEF=hypothetical protein REP_ORG=O. sativa	LOC_Os10g26410.1	Arabidopsis thaliana mRNA for unknown protein, complete cds, clone: RAFL21-46-D20.|PLN	AK071601	bHLH family protein, putative, expressed	chr10|11980:13390921-13391302 (-) // 100.0 //
Os.46719.1.S1_at	564.2	P	1008.4	P	gb:AK122169.1 DB_XREF=gi:37991815 TID=Os.46719.1 CNT=2 FEA=FLmRNA TIER=FL STK=1 UG=Os.46719 UG_TITLE=(japonica cultivar-group) hypothetical protein (OSJNBa0089D15.25), mRNA DEF=Oryza sativa (japonica cultivar-group) cDNA clone:J033148C16, full insert sequence. FL=gb:AK122169.1 REP_ORG=O. sativa	LOC_Os10g08280.1	Arabidopsis thaliana putative protein (At5g11730) mRNA, complete cds.|PLN	AK122169	expressed protein	chr10|11980:4244161-4245962 (+) // 99.89 //
Os.51440.1.S1_at	79.2	A	78.8	A	gb:AK062815.1 DB_XREF=gi:32972833 TID=Os.51440.1 CNT=1 FEA=FLmRNA TIER=FL STK=1 UG=Os.51440 UG_TITLE=(japonica cultivar-group) cDNA clone:001-107-E06, full insert sequence DEF=Oryza sativa (japonica cultivar-group) cDNA clone:001-107-E06, full insert sequence. FL=gb:AK062815.1 REP_ORG=O. sativa					---
OsAffx.17881.1.S1_at	53.6	A	20.2	A	tigr:9637.m02137 TID=OsAffx.17881.1 CNT=1 FEA=mRNA TIER=ConsEnd STK=0 NOTE=sequence(s) not in UniGene DEF=hypothetical protein REP_ORG=O. sativa					chr09|11979:14843148-14846843 (-) // 100.0 //
OsAffx.18309.1.S1_at	37.4	A	37.1	A	tigr:9638.m01696 TID=OsAffx.18309.1 CNT=1 FEA=mRNA TIER=ConsEnd STK=0 NOTE=sequence(s) not in UniGene DEF=expressed protein REP_ORG=O. sativa					chr10|11980:10005998-10010781 (+) // 100.0 //
Os.39637.1.A1_at	28.3	A	43.8	A	gb:CF313787 DB_XREF=gi:33685548 DB_XREF=HD--02-B02.g1 CLONE=HD--02-B02 TID=Os.39637.1 CNT=2 FEA=EST TIER=ConsEnd STK=1 UG=Os.39637 UG_TITLE=Transcribed sequence with weak similarity to protein ref:NP_176869.1 (A.thaliana) unknown protein (Arabidopsis thaliana) REP_ORG=O. sativa					chr09|11979:10402686-10404802 (-) // 99.53 //
OsAffx.32260.1.S1_at	62	A	24.2	A	gb:X15901.1 DB_XREF=gi:11957 GEN=petA TID=OsAffx.32260.1 CNT=1 FEA=DNA_41 TIER=ConsEnd STK=0 NOTE=sequence(s) not in UniGene DEF=cytochrome f (Oryza sativa (japonica cultivar-group)) chloroplast PROD=cytochrome f REP_ORG=O. sativa					chr01|11971:20769639-20770600 (+) // 98.65 // /// chr01|11971:33884443-33884953 (+) // 52.96 // /// chr10|11980:10535325-10536288 (+) // 99.9 // /// chr12|11982:5635899-5636862 (+) // 98.75 // /// chr01|11971:38598449-38599412 (-) // 100.0 // /// chr02|11972:14256436-14257399 (-) // 99.79 // /// chr06|11976:23581194-23582157 (-) // 99.38 // /// chr08|11978:9276494-9277457 (-) // 99.9 //
Os.50981.1.S1_at	94.3	A	75	A	gb:AK059935.1 DB_XREF=gi:32969953 TID=Os.50981.1 CNT=1 FEA=FLmRNA TIER=FL STK=1 UG=Os.50981 UG_TITLE=(japonica cultivar-group) cDNA clone:006-210-D02, full insert sequence DEF=Oryza sativa (japonica cultivar-group) cDNA clone:006-210-D02, full insert sequence. FL=gb:AK059935.1 REP_ORG=O. sativa		Arabidopsis thaliana AT3g26720/MLJ15_12 mRNA, complete cds.|PLN	AK059935		---
Os.4953.1.S1_at	63.2	A	66	P	gb:AK059040.1 DB_XREF=gi:32969058 TID=Os.4953.1 CNT=1 FEA=FLmRNA TIER=FL STK=1 UG=Os.4953 UG_TITLE=(japonica cultivar-group) P0557A01.33 (P0557A01.33), mRNA DEF=Oryza sativa (japonica cultivar-group) cDNA clone:001-021-D03, full insert sequence. FL=gb:AK059040.1 REP_ORG=O. sativa	LOC_Os01g58080.1	Arabidopsis thaliana clone 16387 mRNA, complete sequence.|PLN	AK059040	membrane-associated salt-inducible protein, putative, expressed	chr01|11971:33921126-33924187 (+) // 99.92 //
OsAffx.4869.1.S1_at	57.5	A	71.3	A	tigr:9634.m01820 TID=OsAffx.4869.1 CNT=1 FEA=mRNA TIER=ConsEnd STK=0 NOTE=sequence(s) not in UniGene DEF=hypothetical protein REP_ORG=O. sativa					chr06|11976:10742131-10743460 (+) // 100.0 //
Os.55500.1.S1_at	88	P	57.9	A	gb:AK108208.1 DB_XREF=gi:32993417 TID=Os.55500.1 CNT=1 FEA=FLmRNA TIER=FL STK=1 UG=Os.55500 UG_TITLE=(japonica cultivar-group) cDNA clone:002-140-D07, full insert sequence DEF=Oryza sativa (japonica cultivar-group) cDNA clone:002-140-D07, full insert sequence. FL=gb:AK108208.1 REP_ORG=O. sativa					chr08|11978:25817414-25818314 (+) // 100.0 //
Os.56634.1.S1_at	33	A	84	A	gb:AK110230.1 DB_XREF=gi:32995439 TID=Os.56634.1 CNT=1 FEA=FLmRNA TIER=FL STK=1 UG=Os.56634 UG_TITLE=(japonica cultivar-group) cDNA clone:002-162-F02, full insert sequence DEF=Oryza sativa (japonica cultivar-group) cDNA clone:002-162-F02, full insert sequence. FL=gb:AK110230.1 REP_ORG=O. sativa					---
OsAffx.7645.1.S1_at	79.2	A	16.2	A	tigr:9640.m01989 TID=OsAffx.7645.1 CNT=1 FEA=mRNA TIER=ConsEnd STK=0 NOTE=sequence(s) not in UniGene DEF=hypothetical protein REP_ORG=O. sativa					chr08|11978:12794033-12794504 (+) // 90.66 // /// chr12|11982:11683943-11684414 (-) // 100.0 //
OsAffx.29224.1.S1_at	85.8	M	8.2	A	tigr:9636.m01583 TID=OsAffx.29224.1 CNT=1 FEA=mRNA TIER=ConsEnd STK=0 NOTE=sequence(s) not in UniGene DEF=hypothetical protein REP_ORG=O. sativa					chr08|11978:9548698-9550001 (+) // 100.0 //
Os.56016.1.S1_at	59.4	M	97.2	A	gb:AK109128.1 DB_XREF=gi:32994337 TID=Os.56016.1 CNT=1 FEA=FLmRNA TIER=FL STK=1 UG=Os.56016 UG_TITLE=(japonica cultivar-group) cDNA clone:002-155-D07, full insert sequence DEF=Oryza sativa (japonica cultivar-group) cDNA clone:002-155-D07, full insert sequence. FL=gb:AK109128.1 REP_ORG=O. sativa	LOC_Os03g63620.1	Arabidopsis thaliana putative protein (F9K21.18) mRNA, complete cds.|PLN	AK109128	Tetraspanin family protein, expressed	chr03|11973:35861700-35862781 (+) // 99.9 //
OsAffx.5129.1.S1_at	32.1	A	34	A	tigr:9634.m04514 TID=OsAffx.5129.1 CNT=1 FEA=mRNA TIER=ConsEnd STK=0 NOTE=sequence(s) not in UniGene DEF=hypothetical protein REP_ORG=O. sativa					chr06|11976:28169825-28170210 (+) // 100.0 //
OsAffx.17205.1.S1_at	14.7	A	120.3	P	tigr:9636.m02797 TID=OsAffx.17205.1 CNT=1 FEA=mRNA TIER=ConsEnd STK=0 NOTE=sequence(s) not in UniGene DEF=hypothetical protein REP_ORG=O. sativa					chr08|11978:17124866-17125248 (-) // 100.0 //
Os.54348.1.S1_x_at	75.2	A	106	P	gb:AK103545.1 DB_XREF=gi:32988754 TID=Os.54348.1 CNT=1 FEA=FLmRNA TIER=FL STK=1 UG=Os.54348 UG_TITLE=(japonica cultivar-group) cDNA clone:J033132E09, full insert sequence DEF=Oryza sativa (japonica cultivar-group) cDNA clone:J033132E09, full insert sequence. FL=gb:AK103545.1 REP_ORG=O. sativa					chr11|11981:25633270-25637450 (-) // 99.97 //
OsAffx.25577.1.S1_at	222.4	A	173.2	A	tigr:9631.m04514 TID=OsAffx.25577.1 CNT=1 FEA=mRNA TIER=ConsEnd STK=0 NOTE=sequence(s) not in UniGene DEF=Ribosomal protein S21e, putative REP_ORG=O. sativa					chr03|11973:26257755-26258892 (-) // 100.0 //
Os.51209.1.S1_at	117.4	A	111.1	P	gb:AK061614.1 DB_XREF=gi:32971632 TID=Os.51209.1 CNT=2 FEA=FLmRNA TIER=FL STK=2 UG=Os.51209 UG_TITLE=(japonica cultivar-group) cDNA clone:J013063P03, full insert sequence DEF=Oryza sativa (japonica cultivar-group) cDNA clone:001-033-B11, full insert sequence. FL=gb:AK061614.1 gb:AK098956.1 REP_ORG=O. sativa					chr03|11973:16483767-16484243 (+) // 100.0 //
Os.49284.1.S1_at	1.4	A	68	A	gb:AK121726.1 DB_XREF=gi:37991349 TID=Os.49284.1 CNT=1 FEA=FLmRNA TIER=FL STK=1 UG=Os.49284 UG_TITLE=(japonica cultivar-group) cDNA clone:J033082C04, full insert sequence DEF=Oryza sativa (japonica cultivar-group) cDNA clone:J033082C04, full insert sequence. FL=gb:AK121726.1 REP_ORG=O. sativa		Arabidopsis thaliana clone C103380 (D) unknown protein (At4g23420) mRNA, complete cds.|PLN	AK121726		chr04|11974:12645108-12649208 (+) // 99.89 //
OsAffx.3367.1.S1_at	65.1	A	92.1	P	tigr:9631.m02931 TID=OsAffx.3367.1 CNT=1 FEA=mRNA TIER=ConsEnd STK=0 NOTE=sequence(s) not in UniGene DEF=hypothetical protein REP_ORG=O. sativa					chr03|11973:17059192-17061202 (-) // 100.0 //
Os.41174.1.S1_at	64.5	A	6.8	A	gb:NM_192948.1 DB_XREF=gi:34912979 GEN=B1158C05.18 TID=Os.41174.1 CNT=1 FEA=mRNA TIER=ConsEnd STK=0 UG=Os.41174 UG_TITLE=(japonica cultivar-group) B1158C05.18 (B1158C05.18), mRNA DEF=Oryza sativa (japonica cultivar-group) B1158C05.18 (B1158C05.18), mRNA. REP_ORG=O. sativa					chr01|11971:25663423-25674863 (+) // 100.0 //
Os.10523.1.S1_at	1.6	A	97.3	P	gb:AU077858 DB_XREF=gi:5667598 DB_XREF=AU077858 CLONE=S14573_1A TID=Os.10523.1 CNT=1 FEA=EST TIER=ConsEnd STK=1 UG=Os.10523 UG_TITLE=Transcribed sequence REP_ORG=O. sativa					chr11|11981:6534038-6534267 (-) // 100.0 //
Os.47982.2.S1_x_at	89.3	A	53.8	A	gb:AK061474.1 DB_XREF=gi:32971492 TID=Os.47982.2 CNT=1 FEA=FLmRNA TIER=FL STK=1 UG=Os.47982 UG_TITLE=(japonica cultivar-group) cDNA clone:006-308-F02, full insert sequence DEF=Oryza sativa (japonica cultivar-group) cDNA clone:006-308-F02, full insert sequence. FL=gb:AK061474.1 REP_ORG=O. sativa	LOC_Os01g08260.2	Nicotiana plumbaginifolia mRNA for ABC1 protein.|PLN	AK061474	ABC transporter, putative, expressed	chr01|11971:4030750-4033025 (-) // 99.92 //
Os.28433.3.S1_x_at	230.6	P	258.5	P	gb:AK070252.1 DB_XREF=gi:32980276 TID=Os.28433.3 CNT=1 FEA=FLmRNA TIER=FL STK=1 UG=Os.28433 UG_TITLE=(japonica cultivar-group) putative subtilase (P0699H05.7), mRNA DEF=Oryza sativa (japonica cultivar-group) cDNA clone:J023044E11, full insert sequence. FL=gb:AK070252.1 REP_ORG=O. sativa					chr01|11971:34019360-34023368 (-) // 99.69 //
OsAffx.7010.1.S1_at	25	A	74.2	M	tigr:9639.m00529 TID=OsAffx.7010.1 CNT=1 FEA=mRNA TIER=ConsEnd STK=0 NOTE=sequence(s) not in UniGene DEF=hypothetical protein REP_ORG=O. sativa					chr11|11981:2839739-2841509 (+) // 100.0 //
OsAffx.17203.1.S1_at	60.7	A	117.8	M	tigr:9636.m02795 TID=OsAffx.17203.1 CNT=1 FEA=mRNA TIER=ConsEnd STK=0 NOTE=sequence(s) not in UniGene DEF=hypothetical protein REP_ORG=O. sativa					chr08|11978:17107317-17108390 (+) // 100.0 //
OsAffx.32312.1.A1_at	1.2	A	59.8	A	gb:X15901.1 DB_XREF=gi:11957 GEN=rps18 TID=OsAffx.32312.1 CNT=1 FEA=DNA_50 TIER=ConsEnd STK=0 NOTE=sequence(s) not in UniGene DEF=ribosomal protein S18 (Oryza sativa (japonica cultivar-group)) chloroplast PROD=ribosomal protein S18 REP_ORG=O. sativa					chr06|11976:23575630-23576122 (+) // 99.59 // /// chr08|11978:9270922-9271414 (+) // 99.59 // /// chr10|11980:10541369-10541861 (-) // 99.59 // /// chr12|11982:5641886-5642378 (-) // 99.8 //
Os.56125.1.S1_at	140.8	P	282.1	P	gb:AK109298.1 DB_XREF=gi:32994507 TID=Os.56125.1 CNT=2 FEA=FLmRNA TIER=FL STK=1 UG=Os.56125 UG_TITLE=(japonica cultivar-group) cDNA clone:002-188-D07, full insert sequence DEF=Oryza sativa (japonica cultivar-group) cDNA clone:002-188-D07, full insert sequence. FL=gb:AK109298.1 REP_ORG=O. sativa	LOC_Os11g14410.1	Actinidia chinensis clone CkPGC-2 polygalacturonase C (PGC) mRNA, partial cds.|PLN	AK109298	Polygalacturonase precursor, putative, expressed	chr11|11981:8085612-8086717 (-) // 99.85 //
OsAffx.25576.1.S1_at	1.2	A	63.5	A	tigr:9631.m04491 TID=OsAffx.25576.1 CNT=1 FEA=mRNA TIER=ConsEnd STK=0 NOTE=sequence(s) not in UniGene DEF=hypothetical protein REP_ORG=O. sativa					chr03|11973:26139599-26141135 (+) // 100.0 //
Os.26888.1.A1_at	12.4	A	57.9	A	gb:CB626658 DB_XREF=gi:29621647 DB_XREF=OSIIEb01A24.r CLONE=OSIIEb01A24 TID=Os.26888.1 CNT=2 FEA=EST TIER=ConsEnd STK=1 UG=Os.26888 UG_TITLE=Transcribed sequence with weak similarity to protein ref:NP_173544.1 (A.thaliana) hypothetical protein (Arabidopsis thaliana) REP_ORG=O. sativa					chr04|11974:17873771-17912317 (-) // 94.83 //
Os.10077.1.S1_at	6.4	A	62.9	A	gb:AK119466.1 DB_XREF=gi:37989089 TID=Os.10077.1 CNT=3 FEA=FLmRNA TIER=FL STK=1 UG=Os.10077 UG_TITLE=Unknown mRNA DEF=Oryza sativa (japonica cultivar-group) cDNA clone:001-134-A03, full insert sequence. FL=gb:AK119466.1 REP_ORG=O. sativa	LOC_Os02g26370.2	Arabidopsis thaliana unknown protein (At2g18910) mRNA, complete cds.|PLN	AK119466	expressed protein	chr02|11972:15477874-15480056 (-) // 100.0 //
OsAffx.24294.1.S1_at	23.5	A	45.3	A	tigr:9630.m01645 TID=OsAffx.24294.1 CNT=2 FEA=mRNA TIER=ConsEnd STK=0 NOTE=sequence(s) not in UniGene DEF=hypothetical protein REP_ORG=O. sativa					chr02|11972:10105119-10105695 (-) // 100.0 // /// chr02|11972:16154444-16155020 (-) // 99.8 //
Os.23121.1.A1_at	62.3	A	25.4	A	gb:CB967429 DB_XREF=gi:30229538 DB_XREF=NL52_E07 CLONE=NL52_E07 TID=Os.23121.1 CNT=9 FEA=EST TIER=Stack STK=9 UG=Os.23121 UG_TITLE=Transcribed sequence with weak similarity to protein ref:NP_195683.1 (A.thaliana) putative protein (Arabidopsis thaliana) REP_ORG=O. sativa					chr04|11974:22599632-22602399 (+) // 98.04 //
Os.28429.2.S1_at	59.7	A	41.4	A	gb:AK062061.1 DB_XREF=gi:32972079 TID=Os.28429.2 CNT=1 FEA=FLmRNA TIER=FL STK=1 UG=Os.28429 UG_TITLE=MRNA for RPM1 like protein, partial cds DEF=Oryza sativa (japonica cultivar-group) cDNA clone:001-044-C10, full insert sequence. FL=gb:AK062061.1 REP_ORG=O. sativa					chr12|11982:20033355-20034661 (-) // 100.0 // /// chr12|11982:22453900-22455171 (-) // 91.48 //
OsAffx.15394.1.S1_at	125.2	A	167.4	A	tigr:9634.m01256 TID=OsAffx.15394.1 CNT=1 FEA=mRNA TIER=ConsEnd STK=0 NOTE=sequence(s) not in UniGene DEF=hypothetical protein REP_ORG=O. sativa					chr06|11976:6936045-6936369 (-) // 100.0 //
Os.18734.1.S1_at	387.3	P	338.1	P	gb:AK101092.1 DB_XREF=gi:32986301 TID=Os.18734.1 CNT=8 FEA=FLmRNA TIER=FL STK=0 UG=Os.18734 UG_TITLE=(japonica cultivar-group) Putative anion transporter (OJ1384D03.1), mRNA DEF=Oryza sativa (japonica cultivar-group) cDNA clone:J033024M24, full insert sequence. FL=gb:AK101092.1 REP_ORG=O. sativa	LOC_Os03g01700.1	Triticum aestivum clone wr1.pk0075.f6:fis, full insert mRNA sequence.|PLN	AK101092	transmembrane protein, putative, expressed	chr03|11973:408837-411219 (-) // 99.91 //
Os.26767.1.A1_at	18.4	A	84	P	gb:CB633345 DB_XREF=gi:29628334 DB_XREF=OSIIEb12C04.r CLONE=OSIIEb12C04 TID=Os.26767.1 CNT=4 FEA=EST TIER=ConsEnd STK=2 UG=Os.26767 UG_TITLE=Transcribed sequence with weak similarity to protein ref:NP_176008.1 (A.thaliana) wall-associated kinase 2, putative (Arabidopsis thaliana) REP_ORG=O. sativa	LOC_Os11g28104.1	Arabidopsis thaliana At1g70520 mRNA for putative protein kinase, complete cds, clone: RAFL21-26-G23.|PLN	AK120835	Protein kinase domain containing protein, expressed	chr11|11981:15643035-15659161 (-) // 98.93 //
OsAffx.1991.2.S1_at	59.9	A	68.9	A	tigr:9629.m01227 TID=OsAffx.1991.2 CNT=1 FEA=mRNA TIER=ConsEnd STK=0 NOTE=sequence(s) not in UniGene DEF=hypothetical protein REP_ORG=O. sativa					chr01|11971:6942352-6942862 (+) // 100.0 //
Os.49769.1.S1_at	44.1	P	37.3	A	gb:AY043217.1 DB_XREF=gi:37542276 GEN=Asp1 TID=Os.49769.1 CNT=4 FEA=FLmRNA TIER=FL STK=1 UG=Os.49769 DEF=Oryza sativa aspartyl proteinase (Asp1) mRNA, complete cds. PROD=aspartyl proteinase FL=gb:AY043217.1 REP_ORG=O. sativa	LOC_Os11g08200.1	Oryza sativa nucellin-like protein (OSAP1) mRNA, complete cds.|PLN	AK110811	Aspartic proteinase Asp1 precursor, putative, expressed	chr11|11981:4291059-4293355 (+) // 81.17 //
OsAffx.24844.1.S1_at	99	A	96.3	A	tigr:9630.m05261 TID=OsAffx.24844.1 CNT=1 FEA=mRNA TIER=ConsEnd STK=0 NOTE=sequence(s) not in UniGene DEF=hypothetical protein REP_ORG=O. sativa	LOC_Os02g53230.1	Danio rerio transcription elongation regulator FOGGY (foggy) mRNA, complete cds.|VRT	AK059092	KOW motif family protein, expressed	chr02|11972:32578697-32585503 (+) // 100.0 //
OsAffx.8243.1.S1_at	12.9	A	81.8	A	gb:NM_195934.1 DB_XREF=gi:37533227 TID=OsAffx.8243.1 CNT=1 FEA=mRNA TIER=ConsEnd STK=0 NOTE=sequence(s) not in UniGene DEF=Oryza sativa (japonica cultivar-group) putative retroelement (OSJNAb0078C13.18), mRNA. PROD=putative retroelement REP_ORG=O. sativa					chr10|11980:10265105-10268949 (-) // 100.0 //
OsAffx.18098.1.S1_at	34.2	A	32.4	A	tigr:9638.m00211 TID=OsAffx.18098.1 CNT=2 FEA=mRNA TIER=ConsEnd STK=0 NOTE=sequence(s) not in UniGene DEF=AC116601 Putative disease resistance protein Hcr2-0B REP_ORG=O. sativa					chr10|11980:1249432-1250617 (-) // 100.0 //
Os.13595.1.S1_at	16.2	A	46.9	A	gb:AK102594.1 DB_XREF=gi:32987803 TID=Os.13595.1 CNT=1 FEA=FLmRNA TIER=FL STK=1 UG=Os.13595 UG_TITLE=(japonica cultivar-group) OSJNBa0093F16.27 (OSJNBa0093F16.27), mRNA DEF=Oryza sativa (japonica cultivar-group) cDNA clone:J033098G23, full insert sequence. FL=gb:AK102594.1 REP_ORG=O. sativa	LOC_Os01g70310.1	Arabidopsis thaliana ICE1 mRNA, complete cds.|PLN	AK102594	inducer of CBF expression 1 protein, putative, expressed	chr01|11971:41041064-41044028 (-) // 99.93 //
OsAffx.11280.1.S1_at	6.3	A	154.1	A	tigr:9629.m02998 TID=OsAffx.11280.1 CNT=1 FEA=mRNA TIER=ConsEnd STK=0 NOTE=sequence(s) not in UniGene DEF=hypothetical protein REP_ORG=O. sativa	LOC_Os01g32150.1	A.sativa (Pewi) ASTCP-K36 mRNA for t complex polypeptide 1.|PLN	AK063744	hypothetical protein	chr01|11971:17925774-17926723 (-) // 100.0 //
Os.53031.1.S1_at	78.1	P	85.6	P	gb:AK070525.1 DB_XREF=gi:32980549 TID=Os.53031.1 CNT=2 FEA=FLmRNA TIER=FL STK=1 UG=Os.53031 UG_TITLE=(japonica cultivar-group) cDNA clone:J023061E16, full insert sequence DEF=Oryza sativa (japonica cultivar-group) cDNA clone:J023061E16, full insert sequence. FL=gb:AK070525.1 REP_ORG=O. sativa					chr01|11971:187838-193089 (+) // 99.97 //
OsAffx.29288.1.S1_at	79.2	A	45.2	A	tigr:9636.m02019 TID=OsAffx.29288.1 CNT=1 FEA=mRNA TIER=ConsEnd STK=0 NOTE=sequence(s) not in UniGene DEF=Ulp1 protease family, C-terminal catalytic domain, putative REP_ORG=O. sativa					chr08|11978:12278655-12286661 (+) // 100.0 //
OsAffx.29854.1.S1_x_at	166.6	A	190.9	A	tigr:9637.m01282 TID=OsAffx.29854.1 CNT=2 FEA=mRNA TIER=ConsEnd STK=0 NOTE=sequence(s) not in UniGene DEF=Peroxidase, putative REP_ORG=O. sativa					chr09|11979:9485055-9486105 (+) // 83.94 // /// chr09|11979:9489519-9491543 (-) // 98.52 //
OsAffx.30422.1.S1_x_at	7.7	A	42.6	A	tigr:9638.m01314 TID=OsAffx.30422.1 CNT=1 FEA=mRNA TIER=ConsEnd STK=0 NOTE=sequence(s) not in UniGene DEF=hypothetical protein REP_ORG=O. sativa					chr10|11980:7742843-7743419 (+) // 95.05 //
OsAffx.11578.1.S1_at	75.4	A	3.8	A	tigr:9629.m05151 TID=OsAffx.11578.1 CNT=1 FEA=mRNA TIER=ConsEnd STK=0 NOTE=sequence(s) not in UniGene DEF=hypothetical protein REP_ORG=O. sativa					chr01|11971:30784126-30784291 (+) // 94.83 //
Os.8602.1.A1_at	84.4	A	77.5	A	gb:AK111402.1 DB_XREF=gi:32996611 TID=Os.8602.1 CNT=2 FEA=FLmRNA TIER=FL STK=1 UG=Os.8602 UG_TITLE=(japonica cultivar-group) cDNA clone:002-182-E04, full insert sequence DEF=Oryza sativa (japonica cultivar-group) cDNA clone:002-182-E04, full insert sequence. FL=gb:AK111402.1 REP_ORG=O. sativa					chr02|11972:12620369-12622327 (+) // 99.76 //
Os.57414.1.S1_x_at	4.5	A	112.7	A	gb:AB101649.1 DB_XREF=gi:31339104 TID=Os.57414.1 CNT=1 FEA=mRNA TIER=ConsEnd STK=0 UG=Os.57414 UG_TITLE=(japonica cultivar-group) Roc6 mRNA for GL2-type homeodomain protein, partial cds DEF=Oryza sativa (japonica cultivar-group) Roc6 mRNA for GL2-type homeodomain protein, partial cds. REP_ORG=O. sativa	LOC_Os09g35760.1	Oryza sativa (japonica cultivar-group) Roc5 mRNA for GL2-type homeodomain protein, complete cds.|PLN	AK111544	OCL3 protein, putative, expressed	chr09|11979:20572784-20573381 (-) // 100.0 //
Os.56344.1.S1_at	60.6	A	103.8	A	gb:AK109897.1 DB_XREF=gi:32995106 TID=Os.56344.1 CNT=1 FEA=FLmRNA TIER=FL STK=1 UG=Os.56344 UG_TITLE=(japonica cultivar-group) cDNA clone:002-149-F03, full insert sequence DEF=Oryza sativa (japonica cultivar-group) cDNA clone:002-149-F03, full insert sequence. FL=gb:AK109897.1 REP_ORG=O. sativa					chr06|11976:11475337-11481797 (-) // 99.94 //
OsAffx.5348.1.S1_at	37.3	A	66.5	A	tigr:9635.m01624 TID=OsAffx.5348.1 CNT=1 FEA=mRNA TIER=ConsEnd STK=0 NOTE=sequence(s) not in UniGene DEF=hypothetical protein REP_ORG=O. sativa					chr07|11977:9491881-9492265 (-) // 100.0 //
OsAffx.23465.1.S1_x_at	65.3	A	2.1	A	gb:NM_193704.1 DB_XREF=gi:34914491 GEN=B1080D07.27 TID=OsAffx.23465.1 CNT=1 FEA=mRNA TIER=ConsEnd STK=0 NOTE=sequence(s) not in UniGene DEF=Oryza sativa (japonica cultivar-group) putative palmitoyl-acyl carrier protein thioesterase precursor (B1080D07.27), mRNA. PROD=putative palmitoyl-acyl carrier proteinthioesterase precursor REP_ORG=O. sativa					chr01|11971:17711085-17716436 (+) // 100.0 //
OsAffx.26506.1.S1_at	5	A	104.9	M	tigr:9632.m04602 TID=OsAffx.26506.1 CNT=1 FEA=mRNA TIER=ConsEnd STK=0 NOTE=sequence(s) not in UniGene DEF=AL161587 putative protein REP_ORG=O. sativa					chr04|11974:28054428-28056732 (-) // 100.0 //
OsAffx.31211.1.S1_at	62.8	P	88.6	P	tigr:9639.m02700 TID=OsAffx.31211.1 CNT=1 FEA=mRNA TIER=ConsEnd STK=0 NOTE=sequence(s) not in UniGene DEF=hypothetical protein REP_ORG=O. sativa					chr11|11981:16834753-16835092 (+) // 91.07 //
OsAffx.13495.1.S1_x_at	91.8	A	18.8	A	tigr:9631.m05431 TID=OsAffx.13495.1 CNT=1 FEA=mRNA TIER=ConsEnd STK=0 NOTE=sequence(s) not in UniGene DEF=hypothetical protein REP_ORG=O. sativa	LOC_Os03g55660.1	Arabidopsis thaliana unknown protein (At4g37130) mRNA, complete cds.|PLN	AK100035	nucleoporin, putative, expressed	chr03|11973:31628441-31633253 (-) // 100.0 //
OsAffx.15423.1.S1_at	14	A	35.8	A	tigr:9634.m01431 TID=OsAffx.15423.1 CNT=1 FEA=mRNA TIER=ConsEnd STK=0 NOTE=sequence(s) not in UniGene DEF=hypothetical protein REP_ORG=O. sativa					chr06|11976:7991022-7991745 (-) // 100.0 //
Os.54296.1.S1_at	165.2	A	163.7	P	gb:AK103168.1 DB_XREF=gi:32988377 TID=Os.54296.1 CNT=1 FEA=FLmRNA TIER=FL STK=1 UG=Os.54296 UG_TITLE=(japonica cultivar-group) cDNA clone:J033121F11, full insert sequence DEF=Oryza sativa (japonica cultivar-group) cDNA clone:J033121F11, full insert sequence. FL=gb:AK103168.1 REP_ORG=O. sativa					chr12|11982:3012269-3014768 (+) // 99.95 //
OsAffx.20857.1.S1_at	3.8	A	72.2	A	gb:XM_354443.1 DB_XREF=gi:35191459 GEN=P0686C03.38 TID=OsAffx.20857.1 CNT=1 FEA=mRNA TIER=ConsEnd STK=0 NOTE=sequence(s) not in UniGene DEF=Oryza sativa (japonica cultivar-group). REP_ORG=O. sativa					chr08|11978:25494453-25494846 (-) // 100.0 //
OsAffx.25365.1.S1_at	123.8	A	116.1	A	tigr:9631.m03399 TID=OsAffx.25365.1 CNT=2 FEA=mRNA TIER=ConsEnd STK=0 NOTE=sequence(s) not in UniGene DEF=hypothetical protein REP_ORG=O. sativa					chr03|11973:19674198-19676710 (+) // 100.0 //
OsAffx.22789.2.A1_at	7.3	A	86.1	P	tigr:9629.m00394 TID=OsAffx.22789.2 CNT=1 FEA=mRNA TIER=ConsEnd STK=0 NOTE=sequence(s) not in UniGene DEF=hypothetical protein REP_ORG=O. sativa					chr01|11971:2137666-2138893 (-) // 100.0 //
OsAffx.17800.2.S1_at	301.2	P	482.9	P	tigr:9637.m01751 TID=OsAffx.17800.2 CNT=1 FEA=mRNA TIER=ConsEnd STK=0 NOTE=sequence(s) not in UniGene DEF=hypothetical protein REP_ORG=O. sativa	LOC_Os09g20500.1	Arabidopsis thaliana unknown protein (At5g10190) mRNA, complete cds.|PLN	AK109547	hypothetical protein	chr09|11979:12359740-12362625 (+) // 100.0 //
OsAffx.31590.1.S1_at	48.9	A	4.8	A	tigr:9634.m01364 TID=OsAffx.31590.1 CNT=2 FEA=mRNA TIER=ConsEnd STK=0 NOTE=sequence(s) not in UniGene DEF=hypothetical protein REP_ORG=O. sativa					chr06|11976:7595393-7596481 (-) // 100.0 // /// chr12|11982:2315370-2316461 (-) // 99.32 //
OsAffx.7255.1.S1_at	3.4	A	60	A	tigr:9639.m02722 TID=OsAffx.7255.1 CNT=1 FEA=mRNA TIER=ConsEnd STK=0 NOTE=sequence(s) not in UniGene DEF=hypothetical protein REP_ORG=O. sativa					chr11|11981:17003670-17004348 (-) // 100.0 //
OsAffx.19789.1.S1_at	5.3	A	49.9	A	tigr:9640.m02254 TID=OsAffx.19789.1 CNT=1 FEA=mRNA TIER=ConsEnd STK=0 NOTE=sequence(s) not in UniGene DEF=hypothetical protein REP_ORG=O. sativa					chr12|11982:13451159-13452318 (-) // 100.0 //
OsAffx.24284.5.S1_at	189.5	A	178.2	A	tigr:9630.m01571 TID=OsAffx.24284.5 CNT=1 FEA=mRNA TIER=ConsEnd STK=0 NOTE=sequence(s) not in UniGene DEF=Similar to alpha-expansin REP_ORG=O. sativa					chr02|11972:9578455-9579367 (+) // 100.0 // /// chr02|11972:9589126-9590038 (-) // 100.0 //
OsAffx.8003.1.S1_at	141.4	M	123.4	P	tigr:9638.m03046 TID=OsAffx.8003.1 CNT=2 FEA=mRNA TIER=ConsEnd STK=0 NOTE=sequence(s) not in UniGene DEF=expressed protein REP_ORG=O. sativa					chr10|11980:18103349-18104002 (+) // 100.0 //
Os.23471.2.S1_at	70.6	P	29.1	A	gb:AK107355.1 DB_XREF=gi:32992564 TID=Os.23471.2 CNT=1 FEA=FLmRNA TIER=FL STK=1 UG=Os.23471 UG_TITLE=(japonica cultivar-group) cDNA clone:002-126-H11, full insert sequence DEF=Oryza sativa (japonica cultivar-group) cDNA clone:002-126-H11, full insert sequence. FL=gb:AK107355.1 REP_ORG=O. sativa	LOC_Os11g18366.2	Avena strigosa mRNA for beta-amyrin synthase (bAS1 gene).|PLN	AK072702	Cycloartenol synthase, putative, expressed	chr11|11981:10333486-10354476 (-) // 99.82 //
OsAffx.10263.1.S1_at	56.7	A	39.3	A	gb:NM_186275.1 DB_XREF=gi:34899635 GEN=OJ1343_B12.17 TID=OsAffx.10263.1 CNT=2 FEA=mRNA TIER=ConsEnd STK=0 NOTE=sequence(s) not in UniGene DEF=Oryza sativa (japonica cultivar-group) hypothetical protein predicted by GeneMark.hmm etc. (OJ1343_B12.17), mRNA. REP_ORG=O. sativa	LOC_Os05g43480.1	Arabidopsis thaliana ubiquitin-specific protease 25 (UBP25) mRNA, complete cds.|PLN	AK120186	Ubiquitin carboxyl-terminal hydrolase family protein, expressed	chr07|11977:2246852-2247425 (+) // 100.0 //
OsAffx.12845.1.S1_at	15.2	A	51.5	A	tigr:9631.m01309 TID=OsAffx.12845.1 CNT=1 FEA=mRNA TIER=ConsEnd STK=0 NOTE=sequence(s) not in UniGene DEF=T1N15.5 REP_ORG=O. sativa					chr03|11973:7426097-7428499 (-) // 100.0 //
Os.38768.1.A1_at	40.7	A	41.7	A	gb:CB675632 DB_XREF=gi:29679357 DB_XREF=OSJNEe11H21.r CLONE=OSJNEe11H21 TID=Os.38768.1 CNT=2 FEA=EST TIER=ConsEnd STK=1 UG=Os.38768 UG_TITLE=Transcribed sequence with weak similarity to protein pir:T49914 (A.thaliana) T49914 callose synthase catalytic subunit-like protein - Arabidopsis thaliana REP_ORG=O. sativa					chr02|11972:35792477-35795258 (+) // 100.0 //
OsAffx.28836.1.S1_at	103.3	A	115.8	A	tigr:9635.m04005 TID=OsAffx.28836.1 CNT=1 FEA=mRNA TIER=ConsEnd STK=0 NOTE=sequence(s) not in UniGene DEF=hypothetical protein REP_ORG=O. sativa					chr07|11977:24068503-24069003 (-) // 100.0 //
OsAffx.29965.1.S1_at	33	A	48.6	A	tigr:9637.m01859 TID=OsAffx.29965.1 CNT=1 FEA=mRNA TIER=ConsEnd STK=0 NOTE=sequence(s) not in UniGene DEF=hypothetical protein REP_ORG=O. sativa					chr09|11979:13036225-13037434 (-) // 100.0 //
OsAffx.27648.1.S1_x_at	114.7	P	166.1	A	gb:NM_192259.1 DB_XREF=gi:34911601 GEN=P0004A09.26 TID=OsAffx.27648.1 CNT=3 FEA=mRNA TIER=ConsEnd STK=0 NOTE=sequence(s) not in UniGene DEF=Oryza sativa (japonica cultivar-group) P0004A09.26 (P0004A09.26), mRNA. REP_ORG=O. sativa					chr06|11976:8791207-8791783 (+) // 56.99 // /// chr01|11971:26015645-26017654 (+) // 99.58 //
OsAffx.15693.1.S1_at	39.6	P	2.5	A	tigr:9634.m03020 TID=OsAffx.15693.1 CNT=1 FEA=mRNA TIER=ConsEnd STK=0 NOTE=sequence(s) not in UniGene DEF=hypothetical protein REP_ORG=O. sativa					chr06|11976:18799084-18799316 (-) // 99.15 // /// chr06|11976:18757174-18757406 (-) // 92.31 // /// chr06|11976:18732401-18732633 (-) // 92.31 // /// chr06|11976:18530649-18530881 (-) // 92.31 // /// chr06|11976:18472698-18472930 (-) // 92.31 //
Os.50903.2.S1_at	34.8	A	51.3	A	gb:AK059358.1 DB_XREF=gi:32969376 TID=Os.50903.2 CNT=1 FEA=FLmRNA TIER=FL STK=1 UG=Os.50903 UG_TITLE=(japonica cultivar-group) cDNA clone:J023092E01, full insert sequence DEF=Oryza sativa (japonica cultivar-group) cDNA clone:001-026-D08, full insert sequence. FL=gb:AK059358.1 REP_ORG=O. sativa	LOC_Os09g08130.1	Arabidopsis thaliana AT5g48220/MIF21_11 mRNA, complete cds.|PLN	AK059358	Indole-3-glycerol phosphate synthase, chloroplast precursor, putative, expressed	chr09|11979:4200660-4203423 (-) // 100.0 //
OsAffx.13733.1.S1_at	67.4	A	44.8	A	tigr:9632.m00819 TID=OsAffx.13733.1 CNT=1 FEA=mRNA TIER=ConsEnd STK=0 NOTE=sequence(s) not in UniGene DEF=hypothetical protein REP_ORG=O. sativa					chr04|11974:5068556-5069099 (-) // 100.0 //
OsAffx.25270.2.S1_at	6.7	A	116.2	A	gb:NM_190887.1 DB_XREF=gi:34908857 GEN=P0684C02.20 TID=OsAffx.25270.2 CNT=1 FEA=mRNA TIER=ConsEnd STK=0 NOTE=sequence(s) not in UniGene DEF=Oryza sativa (japonica cultivar-group) P0684C02.20 (P0684C02.20), mRNA. REP_ORG=O. sativa					chr01|11971:3571607-3572198 (+) // 94.27 // /// chr01|11971:33984647-33985198 (-) // 98.3 // /// chr04|11974:27268323-27268901 (-) // 91.93 //
Os.27035.1.S1_a_at	1.6	A	45.9	A	gb:AK067665.1 DB_XREF=gi:32977683 TID=Os.27035.1 CNT=23 FEA=FLmRNA TIER=FL+Stack STK=8 UG=Os.27035 UG_TITLE=(japonica cultivar-group) putative peptidylprolyl isomerase (P0468H06.11), mRNA DEF=Oryza sativa (japonica cultivar-group) cDNA clone:J013116C16, full insert sequence. FL=gb:AK062187.1 gb:AK067665.1 gb:AK061446.1 gb:AK099552.1 REP_ORG=O. sativa	LOC_Os01g38229.3	T.aestivum mRNA for peptidylprolyl cis-trans isomerase, FK506.|PLN	AK099552	peptidyl-prolyl cis-trans isomerase, FKBP-type family protein, expressed	chr01|11971:21741841-21768294 (+) // 99.15 //
Os.53250.1.S1_at	42.7	A	79.4	A	gb:AK071578.1 DB_XREF=gi:32981601 TID=Os.53250.1 CNT=1 FEA=FLmRNA TIER=FL STK=1 UG=Os.53250 UG_TITLE=(japonica cultivar-group) cDNA clone:J023107G07, full insert sequence DEF=Oryza sativa (japonica cultivar-group) cDNA clone:J023107G07, full insert sequence. FL=gb:AK071578.1 REP_ORG=O. sativa					chr09|11979:6322253-6322796 (+) // 99.82 //
Os.15004.1.S1_at	85.5	A	190.4	A	gb:AK101476.1 DB_XREF=gi:32986685 TID=Os.15004.1 CNT=6 FEA=FLmRNA TIER=FL STK=3 UG=Os.15004 UG_TITLE=(japonica cultivar-group) cDNA clone:001-204-H08, full insert sequence DEF=Oryza sativa (japonica cultivar-group) cDNA clone:J033040O12, full insert sequence. FL=gb:AK101476.1 gb:AK105915.1 REP_ORG=O. sativa	LOC_Os08g34020.1	Arabidopsis thaliana At1g74680/F1M20_36 mRNA, complete cds.|PLN	AK101476	exostosin family protein, putative, expressed	chr08|11978:21181775-21184821 (+) // 99.61 //
Os.20234.1.S1_at	50.7	A	2.9	A	gb:AK072808.1 DB_XREF=gi:32982831 TID=Os.20234.1 CNT=1 FEA=FLmRNA TIER=FL STK=1 UG=Os.20234 UG_TITLE=(japonica cultivar-group) cDNA clone:J023140C10, full insert sequence DEF=Oryza sativa (japonica cultivar-group) cDNA clone:J023140C10, full insert sequence. FL=gb:AK072808.1 REP_ORG=O. sativa	LOC_Os11g14570.3	Homo sapiens mRNA; cDNA DKFZp434D2328 (from clone DKFZp434D2328); partial cds.|PRI	AK072808	expressed protein	chr11|11981:8194023-8196224 (-) // 99.89 //
Os.40009.1.A1_at	30.3	A	66.7	A	gb:CF314564 DB_XREF=gi:33686325 DB_XREF=HD--03-C05.g1 CLONE=HD--03-C05 TID=Os.40009.1 CNT=8 FEA=EST TIER=ConsEnd STK=0 UG=Os.40009 UG_TITLE=Transcribed sequences REP_ORG=O. sativa	LOC_Os07g27390.2	Oryza sativa Rtac1 (rtac1) mRNA, complete cds.|PLN	AK102686	expressed protein	chr10|11980:110017-110417 (-) // 96.15 // /// chr11|11981:18359175-18359573 (-) // 91.11 //
OsAffx.2558.1.S1_at	238.2	A	81.6	A	tigr:9630.m00892 TID=OsAffx.2558.1 CNT=1 FEA=mRNA TIER=ConsEnd STK=0 NOTE=sequence(s) not in UniGene DEF=expressed protein REP_ORG=O. sativa					chr02|11972:5033313-5034308 (-) // 100.0 //
OsAffx.29689.1.S1_at	16.2	A	45.3	A	tigr:9637.m00096 TID=OsAffx.29689.1 CNT=1 FEA=mRNA TIER=ConsEnd STK=0 NOTE=sequence(s) not in UniGene DEF=hypothetical protein REP_ORG=O. sativa					chr09|11979:1051450-1051870 (+) // 100.0 //
Os.8744.2.S1_at	16.7	A	81.2	A	gb:AK068459.1 DB_XREF=gi:32978477 TID=Os.8744.2 CNT=1 FEA=FLmRNA TIER=FL STK=1 UG=Os.8744 UG_TITLE=(japonica cultivar-group) cDNA clone:J033024N03, full insert sequence DEF=Oryza sativa (japonica cultivar-group) cDNA clone:J013151C17, full insert sequence. FL=gb:AK068459.1 REP_ORG=O. sativa	LOC_Os05g24560.1	Hordeum vulgare mRNA for cathepsin B (cathB gene).|PLN	AK068459	NC domain-containing protein, putative, expressed	chr05|11975:14083312-14089202 (+) // 99.94 //
Os.37007.2.S1_at	38.1	A	124.7	A	gb:NM_192640.1 DB_XREF=gi:34912363 GEN=P0518F01.18 TID=Os.37007.2 CNT=1 FEA=mRNA TIER=ConsEnd STK=0 UG=Os.37007 DEF=Oryza sativa (japonica cultivar-group) putative receptor-like protein kinase (P0518F01.18), mRNA. PROD=putative receptor-like protein kinase REP_ORG=O. sativa					chr01|11971:23950663-23953716 (+) // 100.0 //
OsAffx.6482.1.S1_x_at	145.3	A	24.3	A	tigr:9637.m02976 TID=OsAffx.6482.1 CNT=1 FEA=mRNA TIER=ConsEnd STK=0 NOTE=sequence(s) not in UniGene DEF=TCP family transcription factor, putative REP_ORG=O. sativa					chr09|11979:20363467-20364613 (-) // 100.0 //
OsAffx.19884.1.S1_at	20.6	A	49.4	A	tigr:9640.m02838 TID=OsAffx.19884.1 CNT=1 FEA=mRNA TIER=ConsEnd STK=0 NOTE=sequence(s) not in UniGene DEF=hypothetical protein REP_ORG=O. sativa					chr12|11982:17506459-17507076 (+) // 100.0 //
OsAffx.29161.2.S1_at	52.3	A	88.2	A	tigr:9636.m01233 TID=OsAffx.29161.2 CNT=1 FEA=mRNA TIER=ConsEnd STK=0 NOTE=sequence(s) not in UniGene DEF=hypothetical protein REP_ORG=O. sativa	LOC_Os08g12590.1	Arabidopsis thaliana clone 28978 mRNA, complete sequence.|PLN	AK067719	hypothetical protein	chr08|11978:7443130-7443951 (+) // 100.0 // /// chr08|11978:7161221-7162027 (-) // 91.09 //
Os.48263.1.S1_at	332.3	A	544.3	M	gb:AK106954.1 DB_XREF=gi:32992163 TID=Os.48263.1 CNT=2 FEA=FLmRNA TIER=FL STK=1 UG=Os.48263 UG_TITLE=(japonica cultivar-group) cDNA clone:002-119-E07, full insert sequence DEF=Oryza sativa (japonica cultivar-group) cDNA clone:002-119-E07, full insert sequence. FL=gb:AK106954.1 REP_ORG=O. sativa					chr04|11974:32554245-32555216 (+) // 96.46 //
OsAffx.31892.5.S1_at	66.1	M	23.1	A	gb:NM_184849.1 DB_XREF=gi:34896787 GEN=OSJNBa0015G17.18 TID=OsAffx.31892.5 CNT=1 FEA=mRNA TIER=ConsEnd STK=0 NOTE=sequence(s) not in UniGene DEF=Oryza sativa (japonica cultivar-group) putative gag-pol polyprotein (OSJNBa0015G17.18), mRNA. PROD=putative gag-pol polyprotein REP_ORG=O. sativa					chr03|11973:22384846-22386490 (+) // 100.0 // /// chr04|11974:16204754-16206492 (-) // 91.15 // /// chr10|11980:7334826-7336504 (-) // 92.19 //
OsAffx.17357.1.S1_at	41.6	A	2.4	A	tigr:9636.m03650 TID=OsAffx.17357.1 CNT=1 FEA=mRNA TIER=ConsEnd STK=0 NOTE=sequence(s) not in UniGene DEF=Similar to DNA polymerase epsilon subunit B-like protein REP_ORG=O. sativa	LOC_Os08g36330.1	Danio rerio DNA polymerase epsilon subunit B (pole2) mRNA, complete cds.|VRT	AK073230	DNA polymerase epsilon subunit B family protein, expressed	chr08|11978:22754797-22759334 (+) // 99.89 //
Os.50457.2.S1_at	74.1	A	39.6	A	gb:AK121267.1 DB_XREF=gi:37990890 TID=Os.50457.2 CNT=1 FEA=FLmRNA TIER=FL STK=1 UG=Os.50457 UG_TITLE=(japonica cultivar-group) cDNA clone:J013065D03, full insert sequence DEF=Oryza sativa (japonica cultivar-group) cDNA clone:J023105G02, full insert sequence. FL=gb:AK121267.1 REP_ORG=O. sativa					chr02|11972:7089178-7089730 (+) // 99.28 //
Os.9126.1.S1_at	132.5	A	232.2	P	gb:AK107860.1 DB_XREF=gi:32993069 TID=Os.9126.1 CNT=12 FEA=FLmRNA TIER=FL STK=1 UG=Os.9126 UG_TITLE=(japonica cultivar-group) cDNA clone:002-134-B06, full insert sequence DEF=Oryza sativa (japonica cultivar-group) cDNA clone:002-134-B06, full insert sequence. FL=gb:AK107860.1 gb:AK120922.1 REP_ORG=O. sativa					chr12|11982:26305650-26312441 (-) // 99.71 //
Os.51312.1.S1_at	51.6	A	108.1	A	gb:AK062508.1 DB_XREF=gi:32972526 TID=Os.51312.1 CNT=1 FEA=FLmRNA TIER=FL STK=1 UG=Os.51312 UG_TITLE=(japonica cultivar-group) cDNA clone:001-104-B10, full insert sequence DEF=Oryza sativa (japonica cultivar-group) cDNA clone:001-104-B10, full insert sequence. FL=gb:AK062508.1 REP_ORG=O. sativa		Drosophila melanogaster mRNA for long form of nuclear kinase, complete cds.|INV	AK062508		---
OsAffx.30257.2.S1_at	82.6	A	84.2	A	tigr:9638.m00256 TID=OsAffx.30257.2 CNT=1 FEA=mRNA TIER=ConsEnd STK=0 NOTE=sequence(s) not in UniGene DEF=Protein kinase domain, putative REP_ORG=O. sativa					chr10|11980:1485426-1487464 (-) // 97.88 //
OsAffx.21590.1.S1_at	5.6	A	69.5	A	gb:NM_191460.1 DB_XREF=gi:34910003 GEN=P0413G02.2 TID=OsAffx.21590.1 CNT=1 FEA=mRNA TIER=ConsEnd STK=0 NOTE=sequence(s) not in UniGene DEF=Oryza sativa (japonica cultivar-group) P0413G02.2 (P0413G02.2), mRNA. REP_ORG=O. sativa					chr01|11971:33136778-33137727 (+) // 100.0 //
OsAffx.29113.1.S1_at	8.6	A	71.5	A	tigr:9636.m00868 TID=OsAffx.29113.1 CNT=1 FEA=mRNA TIER=ConsEnd STK=0 NOTE=sequence(s) not in UniGene DEF=hypothetical protein REP_ORG=O. sativa					chr08|11978:5277632-5279258 (+) // 100.0 //
Os.2422.1.S1_a_at	26.2	A	61.1	A	gb:AK066475.1 DB_XREF=gi:32976493 TID=Os.2422.1 CNT=8 FEA=FLmRNA TIER=FL STK=1 UG=Os.2422 UG_TITLE=Putative tyrosine phosphatase mRNA, partial cds DEF=Oryza sativa (japonica cultivar-group) cDNA clone:J013068C23, full insert sequence. FL=gb:AK066475.1 REP_ORG=O. sativa	LOC_Os07g07540.2	Oryza sativa putative tyrosine phosphatase mRNA, partial cds.|PLN	AK066475	SHOOT1 protein, putative, expressed	chr07|11977:3758264-3760266 (+) // 99.82 //
Os.13759.1.S1_at	1.4	A	72.1	A	gb:BI797707 DB_XREF=gi:15849431 DB_XREF=H084G06 CLONE=H084G06 TID=Os.13759.1 CNT=1 FEA=EST TIER=ConsEnd STK=1 UG=Os.13759 UG_TITLE=Transcribed sequence REP_ORG=O. sativa					chr04|11974:16164054-16164392 (-) // 96.35 //
OsAffx.24242.3.S1_at	26.4	A	5.7	A	tigr:9635.m00651 TID=OsAffx.24242.3 CNT=1 FEA=mRNA TIER=ConsEnd STK=0 NOTE=sequence(s) not in UniGene DEF=hypothetical protein REP_ORG=O. sativa					chr07|11977:3503816-3506621 (+) // 100.0 //
Os.51220.1.S1_x_at	69.2	P	90.8	A	gb:AK062138.1 DB_XREF=gi:32972156 TID=Os.51220.1 CNT=2 FEA=FLmRNA TIER=FL STK=1 UG=Os.51220 UG_TITLE=(japonica cultivar-group) cDNA clone:001-045-F11, full insert sequence DEF=Oryza sativa (japonica cultivar-group) cDNA clone:001-045-F11, full insert sequence. FL=gb:AK062138.1 REP_ORG=O. sativa	LOC_Os09g31502.3	Arabidopsis thaliana putative cinnamoyl-CoA reductase (At2g33590) mRNA, complete cds.|PLN	AK062138	NAD dependent epimerase/dehydratase family protein, expressed	chr09|11979:19010765-19013197 (-) // 99.84 //
Os.20326.1.S1_at	49.2	A	51.3	A	gb:NM_192922.1 DB_XREF=gi:34912927 GEN=OSJNBb0035I14.2 TID=Os.20326.1 CNT=1 FEA=mRNA TIER=ConsEnd STK=0 UG=Os.20326 UG_TITLE=(japonica cultivar-group) OSJNBb0035I14.2 (OSJNBb0035I14.2), mRNA DEF=Oryza sativa (japonica cultivar-group) OSJNBb0035I14.2 (OSJNBb0035I14.2), mRNA. REP_ORG=O. sativa					chr01|11971:25473669-25475284 (-) // 100.0 // /// chr09|11979:20273332-20274936 (-) // 90.53 //
OsAffx.14629.1.S1_at	39.8	A	50	A	tigr:9633.m00957 TID=OsAffx.14629.1 CNT=1 FEA=mRNA TIER=ConsEnd STK=0 NOTE=sequence(s) not in UniGene DEF=hypothetical protein REP_ORG=O. sativa					chr05|11975:6055285-6057502 (-) // 100.0 //
OsAffx.6325.1.S1_at	191.1	P	33.6	A	tigr:9637.m01590 TID=OsAffx.6325.1 CNT=1 FEA=mRNA TIER=ConsEnd STK=0 NOTE=sequence(s) not in UniGene DEF=oxidoreductase, 2OG-Fe(II) oxygenase family, putative REP_ORG=O. sativa	LOC_Os09g18450.1	Arabidopsis thaliana At1g17020/F6I1.30 mRNA, complete cds.|PLN	AK067647	oxidoreductase, 2OG-Fe oxygenase family protein	chr09|11979:11308091-11309728 (+) // 100.0 //
OsAffx.9591.1.S1_at	77.5	A	9.1	A	gb:NM_190330.1 DB_XREF=gi:34907743 GEN=B1065G12.24 TID=OsAffx.9591.1 CNT=1 FEA=mRNA TIER=ConsEnd STK=0 NOTE=sequence(s) not in UniGene DEF=Oryza sativa (japonica cultivar-group) B1065G12.24 (B1065G12.24), mRNA. REP_ORG=O. sativa					chr01|11971:39649658-39649962 (+) // 100.0 //
OsAffx.14405.1.S1_at	75.8	A	52	A	tigr:9632.m05252 TID=OsAffx.14405.1 CNT=1 FEA=mRNA TIER=ConsEnd STK=0 NOTE=sequence(s) not in UniGene DEF=Similar to receptor-like kinase REP_ORG=O. sativa	LOC_Os04g54070.1	Oryza sativa S-locus receptor-like kinase RLK11 (RLK11) mRNA, complete cds.|PLN	AK072875	receptor-like kinase, putative, expressed	chr04|11974:32004051-32007888 (-) // 100.0 //
OsAffx.574.1.S1_at	22.5	A	24.6	A	gb:XM_354017.1 DB_XREF=gi:35189467 GEN=P0503D09.29 TID=OsAffx.574.1 CNT=1 FEA=mRNA TIER=ConsEnd STK=0 NOTE=sequence(s) not in UniGene DEF=Oryza sativa (japonica cultivar-group). REP_ORG=O. sativa					chr07|11977:27026528-27026780 (+) // 100.0 //
OsAffx.19161.1.S1_at	43.8	A	60	A	tigr:9639.m03133 TID=OsAffx.19161.1 CNT=1 FEA=mRNA TIER=ConsEnd STK=0 NOTE=sequence(s) not in UniGene DEF=Similar to LZ-NBS-LRR class RGA REP_ORG=O. sativa					chr11|11981:19943752-19948670 (-) // 100.0 //
OsAffx.23294.3.A1_at	2.7	A	50.7	A	tigr:9629.m01821 TID=OsAffx.23294.3 CNT=1 FEA=mRNA TIER=ConsEnd STK=0 NOTE=sequence(s) not in UniGene DEF=hypothetical protein REP_ORG=O. sativa					chr01|11971:10548615-10549289 (+) // 100.0 //
OsAffx.16318.1.S1_x_at	4.8	A	53.7	A	tigr:9635.m01806 TID=OsAffx.16318.1 CNT=1 FEA=mRNA TIER=ConsEnd STK=0 NOTE=sequence(s) not in UniGene DEF=hypothetical protein REP_ORG=O. sativa					chr07|11977:10609831-10610107 (-) // 100.0 //
OsAffx.18169.1.S1_x_at	145.6	A	29.8	A	tigr:9638.m00673 TID=OsAffx.18169.1 CNT=2 FEA=mRNA TIER=ConsEnd STK=0 NOTE=sequence(s) not in UniGene DEF=hypothetical protein REP_ORG=O. sativa					chr10|11980:4133523-4133943 (-) // 99.06 //
OsAffx.20909.1.S1_at	16.8	A	65.8	A	gb:XM_354304.1 DB_XREF=gi:35190122 TID=OsAffx.20909.1 CNT=1 FEA=mRNA TIER=ConsEnd STK=0 NOTE=sequence(s) not in UniGene DEF=Oryza sativa (japonica cultivar-group). REP_ORG=O. sativa					chr07|11977:15551467-15552771 (-) // 100.0 //
OsAffx.13741.1.S1_at	104.7	A	17.6	A	tigr:9632.m00867 TID=OsAffx.13741.1 CNT=1 FEA=mRNA TIER=ConsEnd STK=0 NOTE=sequence(s) not in UniGene DEF=hypothetical protein REP_ORG=O. sativa					chr04|11974:5337008-5337800 (+) // 100.0 //
Os.9932.1.S1_at	70	P	2.3	A	gb:NM_189735.1 DB_XREF=gi:34906553 GEN=P0432C03.35 TID=Os.9932.1 CNT=4 FEA=mRNA TIER=ConsEnd STK=0 UG=Os.9932 UG_TITLE=(japonica cultivar-group) contains ESTs C27575(C52254),AU082350(C52254) unknown protein (P0660F12.10), mRNA DEF=Oryza sativa (japonica cultivar-group) P0432C03.35 (P0432C03.35), mRNA. REP_ORG=O. sativa					chr01|11971:41777186-41779020 (+) // 99.87 // /// chr01|11971:41808159-41809993 (+) // 99.87 //
OsAffx.5954.3.S1_x_at	5.5	A	92	A	tigr:9631.m03220 TID=OsAffx.5954.3 CNT=2 FEA=mRNA TIER=ConsEnd STK=0 NOTE=sequence(s) not in UniGene DEF=putative gag protein REP_ORG=O. sativa					chr02|11972:20785140-20786459 (+) // 91.14 // /// chr03|11973:18761863-18763209 (+) // 100.0 // /// chr03|11973:20228423-20229740 (+) // 95.99 // /// chr04|11974:9458755-9460061 (+) // 94.3 // /// chr01|11971:18449553-18753044 (+) // 90.3 // /// chr06|11976:23246611-23247927 (+) // 93.67 // /// chr06|11976:12583838-12585149 (+) // 90.51 // /// chr09|11979:3451236-3532360 (+) // 92.19 // /// chr12…
Os.53095.1.S1_at	114	P	99	M	gb:AK070790.1 DB_XREF=gi:32980813 TID=Os.53095.1 CNT=3 FEA=FLmRNA TIER=FL STK=1 UG=Os.53095 UG_TITLE=(japonica cultivar-group) cDNA clone:J023100A14, full insert sequence DEF=Oryza sativa (japonica cultivar-group) cDNA clone:J023067H20, full insert sequence. FL=gb:AK070790.1 gb:AK071517.1 REP_ORG=O. sativa	LOC_Os04g47400.1	Arabidopsis thaliana At1g76160/T23E18_10 mRNA, complete cds.|PLN	AK070790	Pollen-specific protein NTP303 precursor, putative, expressed	chr04|11974:27907922-27911197 (-) // 99.85 //
Os.12966.1.S1_at	444.1	P	232	A	gb:AK064211.1 DB_XREF=gi:32974229 TID=Os.12966.1 CNT=3 FEA=FLmRNA TIER=FL STK=1 UG=Os.12966 UG_TITLE=(japonica cultivar-group) cDNA clone:002-104-E12, full insert sequence DEF=Oryza sativa (japonica cultivar-group) cDNA clone:002-104-E12, full insert sequence. FL=gb:AK064211.1 REP_ORG=O. sativa	LOC_Os09g39720.1	Arabidopsis thaliana clone U20744 putative flavanone 3-beta-hydroxylase (At4g10490) mRNA, complete cds.|PLN	AK064211	oxidoreductase, 2OG-Fe oxygenase family protein, expressed	chr09|11979:22790129-22791520 (+) // 99.78 //
OsAffx.14781.1.S1_x_at	117.7	A	54	A	tigr:9633.m01978 TID=OsAffx.14781.1 CNT=1 FEA=mRNA TIER=ConsEnd STK=0 NOTE=sequence(s) not in UniGene DEF=hypothetical protein REP_ORG=O. sativa					chr05|11975:12706822-12707008 (+) // 100.0 //
OsAffx.1095.1.S1_at	45.9	A	23.4	A	gb:NM_190135.1 DB_XREF=gi:34907353 GEN=P0471B04.11 TID=OsAffx.1095.1 CNT=1 FEA=mRNA TIER=ConsEnd STK=0 NOTE=sequence(s) not in UniGene DEF=Oryza sativa (japonica cultivar-group) P0471B04.11 (P0471B04.11), mRNA. REP_ORG=O. sativa					chr01|11971:38435585-38436600 (-) // 100.0 //
Os.52397.1.S1_at	11.8	A	92.6	A	gb:AK073494.1 DB_XREF=gi:32983517 TID=Os.52397.1 CNT=2 FEA=FLmRNA TIER=FL STK=1 UG=Os.52397 UG_TITLE=(japonica cultivar-group) cDNA clone:J033044F17, full insert sequence DEF=Oryza sativa (japonica cultivar-group) cDNA clone:J033044F17, full insert sequence. FL=gb:AK066840.1 gb:AK073494.1 REP_ORG=O. sativa	LOC_Os08g34330.1	Arabidopsis thaliana At5g22020 mRNA, complete cds.|PLN	AK073494	Strictosidine synthase family protein, expressed	chr08|11978:21416878-21418484 (-) // 99.84 //
OsAffx.12463.1.S1_at	277.7	P	471.4	P	tigr:9630.m04106 TID=OsAffx.12463.1 CNT=1 FEA=mRNA TIER=ConsEnd STK=0 NOTE=sequence(s) not in UniGene DEF=LIM domain protein PLIM-2 REP_ORG=O. sativa	LOC_Os02g42820.1	Nicotiana tabacum LIM domain protein PLIM-2 (PLIM-2) mRNA, complete cds.|PLN	AK069907	LIM domain containing protein, expressed	chr02|11972:25733850-25735183 (-) // 100.0 //
OsAffx.7460.1.S1_at	12.9	A	49.7	A	tigr:9640.m00140 TID=OsAffx.7460.1 CNT=1 FEA=mRNA TIER=ConsEnd STK=0 NOTE=sequence(s) not in UniGene DEF=hypothetical protein REP_ORG=O. sativa					chr12|11982:767473-767751 (+) // 100.0 //
Os.23310.1.A1_x_at	70.3	A	67.8	A	gb:CA759213 DB_XREF=gi:25803252 DB_XREF=BR060013A10E08.ab1 CLONE=BR060013A10E08.ab1 TID=Os.23310.1 CNT=1 FEA=EST TIER=ConsEnd STK=1 UG=Os.23310 UG_TITLE=Transcribed sequence REP_ORG=O. sativa	LOC_Os03g50040.1	Arabidopsis thaliana clone 41002 mRNA, complete sequence.|PLN	AK064856	phytanoyl-CoA dioxygenase, putative, expressed	chr05|11975:23190263-23190440 (-) // 64.62 //
Os.57387.1.S1_at	54.2	A	89.5	P	gb:AK111431.1 DB_XREF=gi:32996640 TID=Os.57387.1 CNT=3 FEA=FLmRNA TIER=FL STK=1 UG=Os.57387 UG_TITLE=(japonica cultivar-group) cDNA clone:002-182-H08, full insert sequence DEF=Oryza sativa (japonica cultivar-group) cDNA clone:002-182-H08, full insert sequence. FL=gb:AK111431.1 REP_ORG=O. sativa		Arabidopsis thaliana At4g33495 mRNA for unknown protein, complete cds, clone: RAFL21-15-D24.|PLN	AK111431		chr12|11982:1452031-1454681 (+) // 99.96 //
Os.48001.1.A1_at	2.1	A	140.1	A	gb:CR290307 DB_XREF=gi:44676873 DB_XREF=CR290307 CLONE=y823a07p3 TID=Os.48001.1 CNT=2 FEA=mRNA TIER=ConsEnd STK=0 UG=Os.48001 UG_TITLE=(japonica cultivar-group) OJ1316_H05.13 (OJ1316_H05.13), mRNA REP_ORG=O. sativa	LOC_Os01g46020.1	Arabidopsis thaliana TAF7 (At1g55300) mRNA, partial cds.|PLN	AK109444	TAFII55 protein conserved region containing protein, expressed	chr01|11971:26492107-26493157 (+) // 95.01 //
OsAffx.20440.1.S1_at	3.1	A	32.2	A	gb:NM_196086.1 DB_XREF=gi:37533531 TID=OsAffx.20440.1 CNT=1 FEA=mRNA TIER=ConsEnd STK=0 NOTE=sequence(s) not in UniGene DEF=Oryza sativa (japonica cultivar-group) putative retrotransposon protein (OSJNBa0083M08.12), mRNA. PROD=putative retrotransposon protein REP_ORG=O. sativa					chr01|11971:8512300-8515211 (-) // 93.1 // /// chr10|11980:11186034-11188953 (-) // 100.0 //
OsAffx.5895.1.S1_at	20.3	A	17.9	A	tigr:9636.m02137 TID=OsAffx.5895.1 CNT=1 FEA=mRNA TIER=ConsEnd STK=0 NOTE=sequence(s) not in UniGene DEF=hypothetical protein REP_ORG=O. sativa	LOC_Os08g21880.1	Arabidopsis thaliana clone C105179 unknown protein (At4g22890) mRNA, complete cds.|PLN	AK121104	retrotransposon, putative, centromere-specific	chr08|11978:13061538-13067290 (-) // 100.0 //
Os.27620.1.A1_at	6.9	A	26.1	A	gb:AK100469.1 DB_XREF=gi:32985678 TID=Os.27620.1 CNT=3 FEA=FLmRNA TIER=FL STK=1 UG=Os.27620 UG_TITLE=(japonica cultivar-group) cDNA clone:J033088C12, full insert sequence DEF=Oryza sativa (japonica cultivar-group) cDNA clone:J023093B09, full insert sequence. FL=gb:AK100469.1 REP_ORG=O. sativa					chr11|11981:6415490-6418798 (+) // 99.89 //
Os.46493.1.S1_at	3.1	A	34.6	A	gb:AK071078.1 DB_XREF=gi:32981101 TID=Os.46493.1 CNT=1 FEA=FLmRNA TIER=FL STK=1 UG=Os.46493 UG_TITLE=(japonica cultivar-group) hypothetical protein (OSJNBb0091O09.4), mRNA DEF=Oryza sativa (japonica cultivar-group) cDNA clone:J023078G03, full insert sequence. FL=gb:AK071078.1 REP_ORG=O. sativa					chr10|11980:12149154-12174818 (-) // 99.89 //
Os.5538.1.S1_at	14.3	A	56.2	A	gb:AK106609.1 DB_XREF=gi:32991818 TID=Os.5538.1 CNT=4 FEA=FLmRNA TIER=FL STK=1 UG=Os.5538 UG_TITLE=(japonica cultivar-group) cDNA clone:002-112-F06, full insert sequence DEF=Oryza sativa (japonica cultivar-group) cDNA clone:002-112-F06, full insert sequence. FL=gb:AK071788.1 gb:AK106609.1 REP_ORG=O. sativa	LOC_Os01g66230.1	Aegilops tauschii csAtPR5 mRNA, complete cds.|PLN	AK106609	csAtPR5, putative, expressed	chr01|11971:38798545-38802067 (-) // 99.89 //
Os.55582.1.S1_at	74.6	A	63.4	A	gb:AK108359.1 DB_XREF=gi:32993568 TID=Os.55582.1 CNT=1 FEA=FLmRNA TIER=FL STK=1 UG=Os.55582 UG_TITLE=(japonica cultivar-group) cDNA clone:002-142-C08, full insert sequence DEF=Oryza sativa (japonica cultivar-group) cDNA clone:002-142-C08, full insert sequence. FL=gb:AK108359.1 REP_ORG=O. sativa	LOC_Os09g28650.1	Arabidopsis thaliana AT3g48690/T8P19_200 mRNA, complete cds.|PLN	AK108359	esterase, putative, expressed	chr09|11979:17423562-17424621 (+) // 99.81 //
OsAffx.25690.1.S1_at	49.4	A	5.7	A	tigr:9631.m05118 TID=OsAffx.25690.1 CNT=1 FEA=mRNA TIER=ConsEnd STK=0 NOTE=sequence(s) not in UniGene DEF=hypothetical protein REP_ORG=O. sativa					chr03|11973:30009206-30010173 (+) // 100.0 //
Os.28435.4.S1_at	30.6	A	57.4	A	gb:AK066303.1 DB_XREF=gi:32976321 TID=Os.28435.4 CNT=1 FEA=FLmRNA TIER=FL STK=1 UG=Os.28435 UG_TITLE=(japonica cultivar-group) putative ethylene-forming enzyme (OSJNBa0042H09.27), mRNA DEF=Oryza sativa (japonica cultivar-group) cDNA clone:J013060G22, full insert sequence. FL=gb:AK066303.1 REP_ORG=O. sativa	LOC_Os10g40934.7	Arabidopsis thaliana At1g17020/F6I1.30 mRNA, complete cds.|PLN	AK066303	oxidoreductase, 2OG-Fe oxygenase family protein, expressed	chr10|11980:21662352-21664003 (-) // 99.78 //
Os.37969.2.S1_x_at	70	A	14.3	A	gb:NM_190238.1 DB_XREF=gi:34907559 GEN=B1078G07.20 TID=Os.37969.2 CNT=1 FEA=mRNA TIER=ConsEnd STK=0 UG=Os.37969 DEF=Oryza sativa (japonica cultivar-group) ankyrin-kinase -like protein (B1078G07.20), mRNA. PROD=ankyrin-kinase -like protein REP_ORG=O. sativa	LOC_Os01g66860.3	Medicago truncatula ankyrin-kinase mRNA, complete cds.|PLN	AK100268	ankyrin-kinase, putative, expressed	chr01|11971:39145815-39148735 (+) // 100.0 //
OsAffx.27937.1.S1_at	11.1	A	52.5	A	tigr:9634.m03265 TID=OsAffx.27937.1 CNT=1 FEA=mRNA TIER=ConsEnd STK=0 NOTE=sequence(s) not in UniGene DEF=hypothetical protein REP_ORG=O. sativa					chr06|11976:20105010-20111110 (+) // 100.0 //
OsAffx.19181.1.S1_at	77.9	A	51	A	tigr:9639.m03230 TID=OsAffx.19181.1 CNT=1 FEA=mRNA TIER=ConsEnd STK=0 NOTE=sequence(s) not in UniGene DEF=Protein kinase domain, putative REP_ORG=O. sativa	LOC_Os11g35860.1	Arabidopsis thaliana wall-associated kinase 2 (At1g21270; F16F4.5) mRNA, complete cds.|PLN	AK102702	Protein kinase domain containing protein	chr11|11981:20545166-20547167 (-) // 100.0 //
OsAffx.17581.1.S1_at	3.6	A	70.9	A	tigr:9637.m00424 TID=OsAffx.17581.1 CNT=2 FEA=mRNA TIER=ConsEnd STK=0 NOTE=sequence(s) not in UniGene DEF=hypothetical protein REP_ORG=O. sativa					chr07|11977:461195-461405 (+) // 100.0 // /// chr09|11979:3179558-3179768 (+) // 100.0 //
Os.50790.1.S1_at	355.7	P	598.2	P	gb:AK058575.1 DB_XREF=gi:32968593 TID=Os.50790.1 CNT=2 FEA=FLmRNA TIER=FL STK=1 UG=Os.50790 UG_TITLE=(japonica cultivar-group) cDNA clone:001-017-F01, full insert sequence DEF=Oryza sativa (japonica cultivar-group) cDNA clone:001-017-F01, full insert sequence. FL=gb:AK058575.1 REP_ORG=O. sativa	LOC_Os03g52320.1	Arabidopsis thaliana GRF1-interacting factor 1 (GIF1) mRNA, complete cds.|PLN	AK058575	SSXT protein containing protein, expressed	chr03|11973:29995740-29999355 (-) // 99.52 //
Os.48400.1.S1_at	11.5	A	51.7	A	gb:CR282289 DB_XREF=gi:44668855 DB_XREF=CR282289 CLONE=p715f08p5 TID=Os.48400.1 CNT=1 FEA=EST TIER=ConsEnd STK=1 UG=Os.48400 UG_TITLE=Transcribed sequence REP_ORG=O. sativa					---
OsAffx.31793.1.S1_at	44.1	A	73	A	tigr:9640.m01763 TID=OsAffx.31793.1 CNT=1 FEA=mRNA TIER=ConsEnd STK=0 NOTE=sequence(s) not in UniGene DEF=hypothetical protein REP_ORG=O. sativa					chr12|11982:10321823-10322060 (+) // 100.0 //
Os.46796.1.S1_at	338.3	P	110.2	P	gb:AK110328.1 DB_XREF=gi:32995537 TID=Os.46796.1 CNT=2 FEA=FLmRNA TIER=FL STK=1 UG=Os.46796 UG_TITLE=(japonica cultivar-group) hypothetical protein (OSJNBa0042E19.7), mRNA DEF=Oryza sativa (japonica cultivar-group) cDNA clone:002-164-D09, full insert sequence. FL=gb:AK110328.1 REP_ORG=O. sativa	LOC_Os10g32170.1	Arabidopsis thaliana clone C103172 unknown protein (At4g13990) mRNA, complete cds.|PLN	AK110328	Xyloglucan galactosyltransferase KATAMARI 1, putative, expressed	chr10|11980:16567292-16569410 (-) // 100.0 //
OsAffx.27210.1.S1_at	90.2	P	5.5	A	tigr:9633.m03465 TID=OsAffx.27210.1 CNT=1 FEA=mRNA TIER=ConsEnd STK=0 NOTE=sequence(s) not in UniGene DEF=hypothetical protein REP_ORG=O. sativa					chr05|11975:21878352-21878709 (+) // 100.0 //
Os.50855.1.S1_at	65.2	A	88.8	A	gb:AK059010.1 DB_XREF=gi:32969028 TID=Os.50855.1 CNT=1 FEA=FLmRNA TIER=FL STK=1 UG=Os.50855 UG_TITLE=(japonica cultivar-group) cDNA clone:001-020-H10, full insert sequence DEF=Oryza sativa (japonica cultivar-group) cDNA clone:001-020-H10, full insert sequence. FL=gb:AK059010.1 REP_ORG=O. sativa	LOC_Os02g36030.1	Oryza sativa Cyt-P450 monooxygenase (PM-II) mRNA, complete cds.|PLN	AK059010	Cytochrome P450 family protein, expressed	chr02|11972:21656738-21658407 (+) // 99.88 //
OsAffx.28670.2.S1_at	48.5	A	5.6	A	tigr:9635.m02943 TID=OsAffx.28670.2 CNT=1 FEA=mRNA TIER=ConsEnd STK=0 NOTE=sequence(s) not in UniGene DEF=expressed protein REP_ORG=O. sativa					chr07|11977:17797667-17799463 (-) // 100.0 //
OsAffx.16907.1.S1_at	71.6	A	2.1	A	tigr:9636.m00860 TID=OsAffx.16907.1 CNT=1 FEA=mRNA TIER=ConsEnd STK=0 NOTE=sequence(s) not in UniGene DEF=hypothetical protein REP_ORG=O. sativa					chr08|11978:5250092-5252825 (+) // 100.0 //
Os.32803.2.S1_at	71.9	M	55	P	gb:NM_185954.1 DB_XREF=gi:34898993 GEN=P0427D10.34 TID=Os.32803.2 CNT=1 FEA=mRNA TIER=ConsEnd STK=0 UG=Os.32803 DEF=Oryza sativa (japonica cultivar-group) putative BLE2 protein (P0427D10.34), mRNA. PROD=putative BLE2 protein REP_ORG=O. sativa					chr07|11977:27170515-27173834 (+) // 100.0 // /// chr07|11977:27467150-27470474 (+) // 94.36 //
OsAffx.28031.1.S1_x_at	66.6	A	56.8	A	tigr:9634.m03938 TID=OsAffx.28031.1 CNT=1 FEA=mRNA TIER=ConsEnd STK=0 NOTE=sequence(s) not in UniGene DEF=hypothetical protein REP_ORG=O. sativa					chr06|11976:24462339-24462815 (+) // 89.55 //
Os.51615.1.S1_at	64.7	A	6.9	A	gb:AK063185.1 DB_XREF=gi:32973203 TID=Os.51615.1 CNT=1 FEA=FLmRNA TIER=FL STK=1 UG=Os.51615 UG_TITLE=(japonica cultivar-group) cDNA clone:001-112-B03, full insert sequence DEF=Oryza sativa (japonica cultivar-group) cDNA clone:001-112-B03, full insert sequence. FL=gb:AK063185.1 REP_ORG=O. sativa					chr06|11976:30065046-30065845 (-) // 100.0 //
OsAffx.15076.1.S1_at	370.5	P	645.7	P	tigr:9633.m04004 TID=OsAffx.15076.1 CNT=1 FEA=mRNA TIER=ConsEnd STK=0 NOTE=sequence(s) not in UniGene DEF=GDSL-like LipaseAcylhydrolase REP_ORG=O. sativa					chr05|11975:24941928-24944024 (-) // 99.91 //
Os.50454.1.S1_x_at	188.3	A	86.2	A	gb:AK063387.1 DB_XREF=gi:32973405 TID=Os.50454.1 CNT=3 FEA=FLmRNA TIER=FL STK=1 UG=Os.50454 UG_TITLE=(japonica cultivar-group) cDNA clone:002-172-C03, full insert sequence DEF=Oryza sativa (japonica cultivar-group) cDNA clone:001-114-G10, full insert sequence. FL=gb:AK063387.1 gb:AK110849.1 REP_ORG=O. sativa	LOC_Os04g28234.1	Oryza sativa (indica cultivar-group) Rf-1C mRNA for PPR protein, complete cds, cultivar: MTC-10R.|PLN	AK110849	Rf1 protein, mitochondrial precursor, putative, expressed	chr04|11974:16497737-16501107 (+) // 100.0 //
Os.31718.1.S1_at	4.3	A	35.4	A	gb:AK106864.1 DB_XREF=gi:32992073 TID=Os.31718.1 CNT=1 FEA=FLmRNA TIER=FL STK=1 UG=Os.31718 UG_TITLE=(japonica cultivar-group) OJ9990_A01.21 (OJ9990_A01.21), mRNA DEF=Oryza sativa (japonica cultivar-group) cDNA clone:002-118-C10, full insert sequence. FL=gb:AK106864.1 REP_ORG=O. sativa					chr08|11978:3764128-3766331 (+) // 99.85 //
OsAffx.28818.1.S1_at	42.3	A	8.8	A	tigr:9635.m03890 TID=OsAffx.28818.1 CNT=1 FEA=mRNA TIER=ConsEnd STK=0 NOTE=sequence(s) not in UniGene DEF=hypothetical protein REP_ORG=O. sativa					chr07|11977:23404938-23406846 (-) // 100.0 //
OsAffx.26253.1.S1_at	52.9	A	25.1	A	tigr:9632.m02889 TID=OsAffx.26253.1 CNT=1 FEA=mRNA TIER=ConsEnd STK=0 NOTE=sequence(s) not in UniGene DEF=AY075636 AT3g07360F21O3_7 REP_ORG=O. sativa					chr04|11974:18013499-18016665 (-) // 100.0 //
Os.17091.1.S1_at	58.7	M	54.7	A	gb:AK067267.1 DB_XREF=gi:32977285 TID=Os.17091.1 CNT=7 FEA=FLmRNA TIER=FL STK=2 UG=Os.17091 UG_TITLE=(japonica cultivar-group) cDNA clone:001-040-E10, full insert sequence DEF=Oryza sativa (japonica cultivar-group) cDNA clone:J013098C23, full insert sequence. FL=gb:AK104809.1 gb:AK067267.1 REP_ORG=O. sativa	LOC_Os08g41040.1	Arabidopsis thaliana AT4g31110/F6E21_30 mRNA, complete cds.|PLN	AK104809	expressed protein	chr08|11978:25820114-25821925 (-) // 99.63 //
Os.57128.1.S1_at	1.3	A	34.8	A	gb:AK110966.1 DB_XREF=gi:32996175 TID=Os.57128.1 CNT=1 FEA=FLmRNA TIER=FL STK=1 UG=Os.57128 UG_TITLE=(japonica cultivar-group) cDNA clone:002-174-B06, full insert sequence DEF=Oryza sativa (japonica cultivar-group) cDNA clone:002-174-B06, full insert sequence. FL=gb:AK110966.1 REP_ORG=O. sativa	LOC_Os05g38280.1	Arabidopsis thaliana At4g21105 mRNA for unknown protein, complete cds, clone: RAFL19-89-M12.|PLN	AK110966	expressed protein	chr05|11975:22364964-22366981 (+) // 98.77 //
OsAffx.121.1.S1_s_at	2624.7	P	5452.4	P	gb:NM_196788.1 DB_XREF=gi:37534935 TID=OsAffx.121.1 CNT=1 FEA=mRNA TIER=ConsEnd STK=0 NOTE=sequence(s) not in UniGene DEF=Oryza sativa (japonica cultivar-group) putative glycine-rich protein (OSJNBa0068N06.3), mRNA. PROD=putative glycine-rich protein REP_ORG=O. sativa					chr10|11980:16171270-16172350 (-) // 100.0 //
OsAffx.5780.1.A1_at	25.5	A	48	A	tigr:9636.m01037 TID=OsAffx.5780.1 CNT=1 FEA=mRNA TIER=ConsEnd STK=0 NOTE=sequence(s) not in UniGene DEF=hypothetical protein REP_ORG=O. sativa					chr08|11978:6312717-6313095 (+) // 100.0 // /// chr10|11980:2527035-2527412 (+) // 96.3 //
Os.27098.3.S1_at	33.5	A	58.6	A	gb:NM_188583.1 DB_XREF=gi:34904249 GEN=P0452F10.13 TID=Os.27098.3 CNT=2 FEA=mRNA TIER=ConsEnd STK=0 UG=Os.27098 UG_TITLE=(japonica cultivar-group) P0452F10.13 (P0452F10.13), mRNA DEF=Oryza sativa (japonica cultivar-group) P0452F10.13 (P0452F10.13), mRNA. REP_ORG=O. sativa		Prunus armeniaca adenylate kinase homolog mRNA, complete cds.|PLN	AK068066		chr01|11971:7074595-7076883 (+) // 99.36 //
Os.4346.1.S1_at	6.3	A	43.9	A	gb:AK073443.1 DB_XREF=gi:32983466 TID=Os.4346.1 CNT=5 FEA=FLmRNA TIER=FL STK=1 UG=Os.4346 UG_TITLE=(japonica cultivar-group) ESTs AU075322(C11109),D22430(C11109) correspond to a region of the predicted gene. Similar to Medicago sativa early nodule-specific protein (ENOD8) gene, complete cds.(L18899) (Gene), mRNA DEF=Oryza sativa (japonica cultivar-group) cDNA clone:J033044K03, full insert sequenc…	LOC_Os06g06520.1	Digitalis lanata mRNA for lanatoside 15'-O-acetylesterase.|PLN	AK073443	GDSL-like Lipase/Acylhydrolase family protein, expressed	chr06|11976:3056083-3058017 (-) // 99.23 //
OsAffx.13041.1.S1_at	3.7	A	61.2	A	tigr:9629.m05432 TID=OsAffx.13041.1 CNT=4 FEA=mRNA TIER=ConsEnd STK=0 NOTE=sequence(s) not in UniGene DEF=Asparaginase REP_ORG=O. sativa	LOC_Os04g51420.1	Glycine max GM-ASNASE1 mRNA for L-asparaginase, complete cds.|PLN	AK121820	transposon protein, putative, unclassified	chr03|11973:14933626-14934402 (+) // 93.0 // /// chr01|11971:32376809-32377614 (-) // 98.83 // /// chr02|11972:19716117-19716922 (-) // 96.94 // /// chr03|11973:29193159-29193967 (-) // 98.4 // /// chr04|11974:30235780-30236585 (-) // 98.4 //
Os.25168.2.A1_at	32.5	A	40.2	A	gb:CA759316 DB_XREF=gi:25803355 DB_XREF=BR060003B20G02.ab1 CLONE=BR060003B20G02.ab1 TID=Os.25168.2 CNT=1 FEA=EST TIER=ConsEnd STK=1 UG=Os.25168 UG_TITLE=Transcribed sequence with weak similarity to protein pir:T45590 (A.thaliana) T45590 hypothetical protein F12A12.50 - Arabidopsis thaliana REP_ORG=O. sativa					chr02|11972:16380113-16380327 (+) // 92.52 // /// chr04|11974:32405867-32406081 (+) // 92.06 // /// chr09|11979:16134496-16134705 (+) // 91.12 // /// chr01|11971:28699943-28700157 (-) // 91.59 // /// chr01|11971:35814411-35814619 (-) // 90.19 // /// chr05|11975:18538426-18538908 (-) // 91.12 // /// chr11|11981:18312744-18312958 (-) // 92.06 //
OsAffx.30349.3.S1_x_at	132.8	A	95	A	tigr:9636.m00053 TID=OsAffx.30349.3 CNT=1 FEA=mRNA TIER=ConsEnd STK=0 NOTE=sequence(s) not in UniGene DEF=hypothetical protein REP_ORG=O. sativa					chr08|11978:319646-320126 (+) // 100.0 //
OsAffx.31479.5.S1_x_at	80.9	A	30.8	A	tigr:9633.m00124 TID=OsAffx.31479.5 CNT=1 FEA=mRNA TIER=ConsEnd STK=0 NOTE=sequence(s) not in UniGene DEF=KED REP_ORG=O. sativa					chr05|11975:590556-597274 (+) // 99.94 // /// chr11|11981:24184076-24188822 (+) // 73.36 // /// chr05|11975:25959582-25964447 (-) // 73.23 // /// chr11|11981:22179007-22183754 (-) // 73.45 // /// chr11|11981:26629766-26634514 (-) // 73.42 //
OsAffx.8744.1.S1_at	9.7	A	76.9	A	gb:XM_354084.1 DB_XREF=gi:35189601 GEN=OJ1343_B12.13 TID=OsAffx.8744.1 CNT=1 FEA=mRNA TIER=ConsEnd STK=0 NOTE=sequence(s) not in UniGene DEF=Oryza sativa (japonica cultivar-group). REP_ORG=O. sativa					chr07|11977:2232628-2232889 (+) // 100.0 //
OsAffx.25168.2.S1_s_at	36.5	A	47.8	A	tigr:9631.m02048 TID=OsAffx.25168.2 CNT=1 FEA=mRNA TIER=ConsEnd STK=0 NOTE=sequence(s) not in UniGene DEF=hypothetical protein REP_ORG=O. sativa	LOC_Os03g20620.1	Arabidopsis thaliana unknown protein (At5g07910) mRNA, complete cds.|PLN	AK099701	hypothetical protein	chr03|11973:11650428-11650889 (+) // 100.0 // /// chr02|11972:23028358-23028819 (+) // 96.08 //
OsAffx.15888.1.S1_at	57.2	A	43.4	A	tigr:9634.m04081 TID=OsAffx.15888.1 CNT=1 FEA=mRNA TIER=ConsEnd STK=0 NOTE=sequence(s) not in UniGene DEF=hypothetical protein REP_ORG=O. sativa					chr06|11976:25385655-25388194 (-) // 100.0 //
OsAffx.12861.4.S1_x_at	89.7	A	104.3	A	tigr:9640.m02155 TID=OsAffx.12861.4 CNT=1 FEA=mRNA TIER=ConsEnd STK=0 NOTE=sequence(s) not in UniGene DEF=Similar to gcn5-like protein 1 (rt14 protein homolog). (mouse-ear cress REP_ORG=O. sativa	LOC_Os12g22760.1	Arabidopsis thaliana clone RAFL17-18-G10 (R50520) unknown protein (At2g30330) mRNA, complete cds.|PLN	AK067455	hypothetical protein	chr03|11973:7903994-7906887 (+) // 64.83 // /// chr06|11976:5607404-5610297 (+) // 64.6 // /// chr10|11980:6516183-6519075 (+) // 64.72 // /// chr12|11982:12840718-12843923 (+) // 100.0 // /// chr08|11978:23327643-23330507 (-) // 64.95 //
OsAffx.26904.1.S1_at	16.6	A	41.4	A	tigr:9633.m01340 TID=OsAffx.26904.1 CNT=1 FEA=mRNA TIER=ConsEnd STK=0 NOTE=sequence(s) not in UniGene DEF=hypothetical protein REP_ORG=O. sativa					chr05|11975:8598995-8602595 (+) // 100.0 //
OsAffx.16146.2.S1_at	5.6	A	95	A	tigr:9631.m02782 TID=OsAffx.16146.2 CNT=1 FEA=mRNA TIER=ConsEnd STK=0 NOTE=sequence(s) not in UniGene DEF=putative potassium channel REP_ORG=O. sativa					chr03|11973:16142750-16145812 (-) // 100.0 //
OsAffx.24102.2.S1_s_at	83.5	A	86.7	A	tigr:9630.m00405 TID=OsAffx.24102.2 CNT=1 FEA=mRNA TIER=ConsEnd STK=0 NOTE=sequence(s) not in UniGene DEF=hypothetical protein REP_ORG=O. sativa					chr02|11972:2415988-2417243 (+) // 90.38 // /// chr02|11972:2263601-2264879 (-) // 100.0 //
OsAffx.27918.2.S1_at	43	A	47.8	A	tigr:9634.m03158 TID=OsAffx.27918.2 CNT=1 FEA=mRNA TIER=ConsEnd STK=0 NOTE=sequence(s) not in UniGene DEF=hypothetical protein REP_ORG=O. sativa					chr10|11980:12475757-12477303 (+) // 98.32 // /// chr06|11976:19592748-19594298 (-) // 100.0 //
OsAffx.30394.1.S1_at	173.6	P	62.9	A	tigr:9638.m01064 TID=OsAffx.30394.1 CNT=2 FEA=mRNA TIER=ConsEnd STK=0 NOTE=sequence(s) not in UniGene DEF=hypothetical protein REP_ORG=O. sativa					chr10|11980:6317575-6320164 (-) // 100.0 //
Os.50669.1.S1_at	17.4	A	9.3	A	gb:AJ490434.1 DB_XREF=gi:27527354 TID=Os.50669.1 CNT=1 FEA=RNA TIER=ConsEnd STK=0 UG=Os.50669 UG_TITLE=Z190 snoRNA DEF=Oryza sativa z190 snoRNA. REP_ORG=O. sativa					chr10|11980:12542209-12542309 (-) // 100.0 //
OsAffx.32324.1.A1_at	61.7	P	39.8	A	gb:X15901.1 DB_XREF=gi:11957 GEN=psbA TID=OsAffx.32324.1 CNT=1 FEA=DNA_2 TIER=ConsEnd STK=0 NOTE=sequence(s) not in UniGene DEF=PSII 32kDa protein (Oryza sativa (japonica cultivar-group)) chloroplast PROD=PSII 32kDa protein REP_ORG=O. sativa					chr10|11980:10475896-10476958 (+) // 99.81 // /// chr04|11974:9116018-9117080 (-) // 99.91 // /// chr04|11974:9089111-9089941 (-) // 78.06 // /// chr08|11978:22191745-22192807 (-) // 100.0 // /// chr10|11980:21004978-21006017 (-) // 96.42 // /// chr12|11982:11409303-11410365 (-) // 98.21 //
Os.56215.1.S1_at	283.6	M	257	P	gb:AK109625.1 DB_XREF=gi:32994834 TID=Os.56215.1 CNT=1 FEA=FLmRNA TIER=FL STK=1 UG=Os.56215 UG_TITLE=(japonica cultivar-group) cDNA clone:002-138-B10, full insert sequence DEF=Oryza sativa (japonica cultivar-group) cDNA clone:002-138-B10, full insert sequence. FL=gb:AK109625.1 REP_ORG=O. sativa	LOC_Os09g28460.1	Arabidopsis thaliana unknown protein mRNA, complete cds.|PLN	AK109625	Xyloglucan fucosyltransferase family protein, expressed	chr09|11979:17314506-17316449 (-) // 100.0 //
OsAffx.10676.1.S1_at	58.4	M	49.8	A	gb:NM_183824.1 DB_XREF=gi:34894775 GEN=P0537A05.15 TID=OsAffx.10676.1 CNT=1 FEA=mRNA TIER=ConsEnd STK=0 NOTE=sequence(s) not in UniGene DEF=Oryza sativa (japonica cultivar-group) P0537A05.15 (P0537A05.15), mRNA. REP_ORG=O. sativa	LOC_Os09g03550.1	Oryza sativa TNP2-like transposase RIM2 pseudogene mRNA, complete sequence.|PLN	AK120283	hypothetical protein	chr01|11971:12594930-12595603 (-) // 100.0 //
Os.23992.1.S1_at	8.1	A	78.3	A	gb:CA761015 DB_XREF=gi:25805054 DB_XREF=BR060001000F04.ab1 CLONE=BR060001000F04.ab1 TID=Os.23992.1 CNT=2 FEA=EST TIER=ConsEnd STK=0 UG=Os.23992 UG_TITLE=Transcribed sequences REP_ORG=O. sativa					chr01|11971:13997493-13998605 (-) // 97.43 //
Os.50969.1.S1_at	26.2	A	22.2	A	gb:AK059831.1 DB_XREF=gi:32969849 TID=Os.50969.1 CNT=1 FEA=FLmRNA TIER=FL STK=1 UG=Os.50969 UG_TITLE=(japonica cultivar-group) cDNA clone:006-206-A08, full insert sequence DEF=Oryza sativa (japonica cultivar-group) cDNA clone:006-206-A08, full insert sequence. FL=gb:AK059831.1 REP_ORG=O. sativa					chr03|11973:26050182-26051131 (+) // 100.0 //
Os.50980.1.S1_at	49.3	A	80	A	gb:AK059933.1 DB_XREF=gi:32969951 TID=Os.50980.1 CNT=1 FEA=FLmRNA TIER=FL STK=1 UG=Os.50980 UG_TITLE=(japonica cultivar-group) cDNA clone:006-210-C09, full insert sequence DEF=Oryza sativa (japonica cultivar-group) cDNA clone:006-210-C09, full insert sequence. FL=gb:AK059933.1 REP_ORG=O. sativa					---
OsAffx.2292.1.S1_at	47	A	19.4	A	tigr:9629.m04880 TID=OsAffx.2292.1 CNT=1 FEA=mRNA TIER=ConsEnd STK=0 NOTE=sequence(s) not in UniGene DEF=AWPM-19-like family, putative REP_ORG=O. sativa					chr01|11971:29282656-29284767 (+) // 100.0 //
Os.54815.1.S1_at	18.7	A	62.1	A	gb:AK106820.1 DB_XREF=gi:32992029 TID=Os.54815.1 CNT=1 FEA=FLmRNA TIER=FL STK=1 UG=Os.54815 UG_TITLE=(japonica cultivar-group) cDNA clone:002-116-D08, full insert sequence DEF=Oryza sativa (japonica cultivar-group) cDNA clone:002-116-D08, full insert sequence. FL=gb:AK106820.1 REP_ORG=O. sativa					chr03|11973:27396844-27397572 (-) // 100.0 //
Os.9853.4.S1_x_at	66.3	A	13.1	A	gb:AK119982.1 DB_XREF=gi:37989605 TID=Os.9853.4 CNT=1 FEA=FLmRNA TIER=FL STK=1 UG=Os.9853 UG_TITLE=(japonica cultivar-group) cDNA clone:J023111N08, full insert sequence DEF=Oryza sativa (japonica cultivar-group) cDNA clone:002-184-F08, full insert sequence. FL=gb:AK119982.1 REP_ORG=O. sativa					chr01|11971:4786520-4788161 (+) // 100.0 //
OsAffx.29817.1.S1_at	37.8	A	8	A	tigr:9637.m00966 TID=OsAffx.29817.1 CNT=1 FEA=mRNA TIER=ConsEnd STK=0 NOTE=sequence(s) not in UniGene DEF=hypothetical protein REP_ORG=O. sativa					chr09|11979:7118889-7119611 (-) // 100.0 //
Os.46439.1.S1_at	35.4	A	27.8	A	gb:CB671863 DB_XREF=gi:29675588 DB_XREF=OSJNEe05K03.r CLONE=OSJNEe05K03 TID=Os.46439.1 CNT=3 FEA=EST TIER=ConsEnd STK=1 UG=Os.46439 UG_TITLE=Transcribed sequence with weak similarity to protein ref:NP_181919.1 (A.thaliana) putative methyl chloride transferase (Arabidopsis thaliana) REP_ORG=O. sativa					chr06|11976:2773518-2778802 (-) // 99.62 //
Os.30608.1.S1_at	93.8	A	7.8	A	gb:AK059045.1 DB_XREF=gi:32969063 TID=Os.30608.1 CNT=3 FEA=FLmRNA TIER=FL STK=1 UG=Os.30608 UG_TITLE=(japonica cultivar-group) cDNA clone:002-146-E04, full insert sequence DEF=Oryza sativa (japonica cultivar-group) cDNA clone:001-021-D08, full insert sequence. FL=gb:AK059045.1 REP_ORG=O. sativa	LOC_Os10g10190.1	Nicotiana sylvestris gibberellin 2-oxidase 1 (GA2ox1) mRNA, complete cds.|PLN	AK059045	ATPase, histidine kinase, DNA gyrase B-, and HSP90-like domain containing protein, expressed	chr02|11972:25193632-25197871 (-) // 82.56 //
Os.55779.1.S1_at	28.9	A	63.7	A	gb:AK108790.1 DB_XREF=gi:32993999 TID=Os.55779.1 CNT=1 FEA=FLmRNA TIER=FL STK=1 UG=Os.55779 UG_TITLE=(japonica cultivar-group) cDNA clone:002-151-B06, full insert sequence DEF=Oryza sativa (japonica cultivar-group) cDNA clone:002-151-B06, full insert sequence. FL=gb:AK108790.1 REP_ORG=O. sativa	LOC_Os09g37967.1	Arabidopsis thaliana clone 40551 mRNA, complete sequence.|PLN	AK108790	Cupin family protein, expressed	chr09|11979:21891329-21892804 (-) // 99.78 //
OsAffx.2304.1.S1_s_at	84.5	A	8.5	A	tigr:9629.m05019 TID=OsAffx.2304.1 CNT=1 FEA=mRNA TIER=ConsEnd STK=0 NOTE=sequence(s) not in UniGene DEF=Auxin Efflux Carrier REP_ORG=O. sativa	LOC_Os01g51780.1	Populus tremula x Populus tremuloides PIN1-like auxin transport protein (pin2) mRNA, complete cds.|PLN	AK103181	Auxin efflux carrier component 3, putative, expressed	chr01|11971:30102643-30105320 (-) // 100.0 //
OsAffx.18569.1.S1_at	156.6	P	82.4	A	tigr:9638.m03481 TID=OsAffx.18569.1 CNT=2 FEA=mRNA TIER=ConsEnd STK=0 NOTE=sequence(s) not in UniGene DEF=putative glutathione S-transferase REP_ORG=O. sativa	LOC_Os10g38690.1	Oryza sativa (japonica cultivar-group) clone RICS11381A putative glutathione S-transferase OsGSTU12 mRNA, complete cds.|PLN	AK108376	glutathione S-transferase GSTU6, putative	chr10|11980:20287128-20287900 (+) // 100.0 //
Os.26798.2.S1_a_at	114.2	A	74.2	A	gb:AK062564.1 DB_XREF=gi:32972582 TID=Os.26798.2 CNT=8 FEA=FLmRNA TIER=FL STK=1 UG=Os.26798 UG_TITLE=(japonica cultivar-group) cDNA clone:J023009A08, full insert sequence DEF=Oryza sativa (japonica cultivar-group) cDNA clone:001-045-F04, full insert sequence. FL=gb:AK069200.1 gb:AK065699.1 gb:AK062564.1 REP_ORG=O. sativa	LOC_Os12g35630.1	Arabidopsis thaliana AT4g29060/F19B15_90 mRNA, complete cds.|PLN	AK069200	Elongation factor TS family protein, expressed	chr12|11982:21627211-21630503 (+) // 99.42 //
OsAffx.28821.1.S1_at	38.5	A	86.5	A	tigr:9635.m03933 TID=OsAffx.28821.1 CNT=1 FEA=mRNA TIER=ConsEnd STK=0 NOTE=sequence(s) not in UniGene DEF=hypothetical protein REP_ORG=O. sativa					chr07|11977:23622669-23625195 (-) // 99.39 //
Os.55464.1.S1_at	49.3	A	11.6	A	gb:AK108133.1 DB_XREF=gi:32993342 TID=Os.55464.1 CNT=1 FEA=FLmRNA TIER=FL STK=1 UG=Os.55464 UG_TITLE=(japonica cultivar-group) cDNA clone:002-139-D12, full insert sequence DEF=Oryza sativa (japonica cultivar-group) cDNA clone:002-139-D12, full insert sequence. FL=gb:AK108133.1 REP_ORG=O. sativa	LOC_Os07g32774.1	Arabidopsis thaliana putative P-protein (At3g07630) mRNA, complete cds.|PLN	AK108133	prephenate dehydratase family protein, expressed	chr07|11977:19596812-19607351 (-) // 100.0 //
Os.51271.1.S1_at	2.9	A	47.2	A	gb:AK062389.1 DB_XREF=gi:32972407 TID=Os.51271.1 CNT=1 FEA=FLmRNA TIER=FL STK=1 UG=Os.51271 UG_TITLE=(japonica cultivar-group) cDNA clone:001-102-C07, full insert sequence DEF=Oryza sativa (japonica cultivar-group) cDNA clone:001-102-C07, full insert sequence. FL=gb:AK062389.1 REP_ORG=O. sativa					---
OsAffx.30888.1.S1_at	14.6	A	55	A	tigr:9639.m00809 TID=OsAffx.30888.1 CNT=1 FEA=mRNA TIER=ConsEnd STK=0 NOTE=sequence(s) not in UniGene DEF=hypothetical protein REP_ORG=O. sativa					chr11|11981:4566041-4567162 (+) // 99.32 //
Os.54085.1.S1_at	52.6	A	68.7	A	gb:AK101773.1 DB_XREF=gi:32986982 TID=Os.54085.1 CNT=4 FEA=FLmRNA TIER=FL STK=1 UG=Os.54085 UG_TITLE=(japonica cultivar-group) cDNA clone:J033064L16, full insert sequence DEF=Oryza sativa (japonica cultivar-group) cDNA clone:J033064L16, full insert sequence. FL=gb:AK101773.1 REP_ORG=O. sativa	LOC_Os11g12050.1	Oryza sativa (japonica cultivar-group) NBS-LRR-like protein (YR5) mRNA, complete cds.|PLN	AK101773	NBS-LRR type disease resistance protein, putative, expressed	chr11|11981:6698614-6704342 (+) // 99.97 //
Os.35288.1.S1_at	8	A	87.3	A	gb:AK068190.1 DB_XREF=gi:32978208 TID=Os.35288.1 CNT=2 FEA=FLmRNA TIER=FL STK=1 UG=Os.35288 UG_TITLE=(japonica cultivar-group) cDNA clone:J013134O04, full insert sequence DEF=Oryza sativa (japonica cultivar-group) cDNA clone:J013134O04, full insert sequence. FL=gb:AK068190.1 REP_ORG=O. sativa	LOC_Os08g30340.1	Arabidopsis thaliana putative protein phosphatase (At5g10480; F12B17_170) mRNA, complete cds.|PLN	AK068190	protein tyrosine phosphatase, putative, expressed	chr08|11978:18543158-18545633 (+) // 99.88 //
Os.20253.1.S1_at	55.8	A	20.5	A	gb:AU094064 DB_XREF=gi:8856746 DB_XREF=AU094064 CLONE=E2171 TID=Os.20253.1 CNT=1 FEA=EST TIER=ConsEnd STK=1 UG=Os.20253 UG_TITLE=Transcribed sequence REP_ORG=O. sativa					chr06|11976:8516088-8516780 (+) // 99.13 //
Os.27825.1.S1_at	113.2	A	72.2	A	gb:AK067277.1 DB_XREF=gi:32977295 TID=Os.27825.1 CNT=8 FEA=FLmRNA TIER=FL STK=2 UG=Os.27825 UG_TITLE=(japonica cultivar-group) cDNA clone:J013099K07, full insert sequence DEF=Oryza sativa (japonica cultivar-group) cDNA clone:J013099K07, full insert sequence. FL=gb:AK067277.1 REP_ORG=O. sativa	LOC_Os05g34630.1	Arabidopsis thaliana clone 22 mRNA, complete sequence.|PLN	AK067277	hydrolase, alpha/beta fold family protein, putative, expressed	chr05|11975:20453195-20456614 (-) // 99.94 //
OsAffx.15071.1.S1_at	54.7	A	29.3	A	tigr:9633.m03968 TID=OsAffx.15071.1 CNT=1 FEA=mRNA TIER=ConsEnd STK=0 NOTE=sequence(s) not in UniGene DEF=hypothetical protein REP_ORG=O. sativa					chr05|11975:24637662-24638412 (-) // 100.0 //
OsAffx.29607.1.S1_x_at	28.9	A	2.9	A	gb:NM_188978.1 DB_XREF=gi:34905039 GEN=P0686C03.1 TID=OsAffx.29607.1 CNT=1 FEA=mRNA TIER=ConsEnd STK=0 NOTE=sequence(s) not in UniGene DEF=Oryza sativa (japonica cultivar-group) P0686C03.1 (P0686C03.1), mRNA. REP_ORG=O. sativa					chr08|11978:20595819-20600028 (+) // 99.24 // /// chr05|11975:23769726-23773964 (-) // 99.09 // /// chr08|11978:25388063-25392208 (-) // 100.0 //
Os.9473.2.S2_a_at	46.2	A	20.5	A	gb:AK107074.1 DB_XREF=gi:32992283 TID=Os.9473.2 CNT=13 FEA=FLmRNA TIER=FL STK=1 UG=Os.9473 UG_TITLE=(japonica cultivar-group) cDNA clone:002-121-F02, full insert sequence DEF=Oryza sativa (japonica cultivar-group) cDNA clone:002-121-F02, full insert sequence. FL=gb:AK111545.1 gb:AK111955.1 gb:AK107074.1 gb:AK062360.1 REP_ORG=O. sativa	LOC_Os05g51420.5	Zea mays variety B73 hypersensitive-induced response protein (HIR3) mRNA, complete cds.|PLN	AK072258	hypersensitive-induced response protein, putative, expressed	chr05|11975:29403548-29408904 (-) // 99.95 //
OsAffx.13882.2.S1_at	4.5	A	34.8	A	tigr:9632.m01283 TID=OsAffx.13882.2 CNT=1 FEA=mRNA TIER=ConsEnd STK=0 NOTE=sequence(s) not in UniGene DEF=hypothetical protein REP_ORG=O. sativa					chr04|11974:7829676-7830184 (+) // 99.61 // /// chr04|11974:9219418-9583249 (+) // 90.98 // /// chr09|11979:3691099-3713224 (+) // 91.76 // /// chr11|11981:12712920-12830615 (+) // 90.98 // /// chr01|11971:16241989-16566998 (+) // 90.2 // /// chr02|11972:13522312-13811172 (-) // 91.57 //
Os.38109.2.S1_at	60.7	A	33.4	A	gb:NM_191940.1 DB_XREF=gi:34910963 GEN=OSJNBb0063G05.27 TID=Os.38109.2 CNT=1 FEA=mRNA TIER=ConsEnd STK=0 UG=Os.38109 UG_TITLE=(japonica cultivar-group) OSJNBb0063G05.27 (OSJNBb0063G05.27), mRNA DEF=Oryza sativa (japonica cultivar-group) OSJNBb0063G05.27 (OSJNBb0063G05.27), mRNA. REP_ORG=O. sativa					chr01|11971:27717348-27719805 (-) // 100.0 //
OsAffx.22093.1.S1_x_at	170.4	A	191.4	A	gb:NM_188558.1 DB_XREF=gi:34904199 GEN=P0492F05.24 TID=OsAffx.22093.1 CNT=2 FEA=mRNA TIER=ConsEnd STK=0 NOTE=sequence(s) not in UniGene DEF=Oryza sativa (japonica cultivar-group) P0492F05.24 (P0492F05.24), mRNA. REP_ORG=O. sativa					chr01|11971:6954138-6955453 (-) // 99.76 //
OsAffx.32219.1.S1_x_at	19.2	A	100.3	P	gb:X15901.1 DB_XREF=gi:11957 TID=OsAffx.32219.1 CNT=1 FEA=DNA_80 TIER=ConsEnd STK=0 NOTE=sequence(s) not in UniGene DEF=unnamed protein product; ORF63 (Oryza sativa (japonica cultivar-group)) chloroplast REP_ORG=O. sativa					chr02|11972:817781-817973 (+) // 98.96 // /// chr04|11974:9082935-9083127 (+) // 100.0 // /// chr10|11980:10575912-10576104 (+) // 100.0 // /// chr10|11980:20132624-20132815 (+) // 99.48 // /// chr12|11982:5616156-5616348 (+) // 99.48 // /// chr03|11973:14011402-14011586 (-) // 95.31 // /// chr04|11974:23419982-23420174 (-) // 98.44 // /// chr12|11982:20895843-20896035 (-) // 100.0 // /// chr12|1…
OsAffx.28970.1.S1_at	2.7	A	80.8	A	tigr:9636.m00018 TID=OsAffx.28970.1 CNT=1 FEA=mRNA TIER=ConsEnd STK=0 NOTE=sequence(s) not in UniGene DEF=hypothetical protein REP_ORG=O. sativa					chr08|11978:107371-114579 (-) // 100.0 //
Os.27619.1.A1_at	38.3	A	67	P	gb:CB665463 DB_XREF=gi:29669188 DB_XREF=OSJNEd11O11.r CLONE=OSJNEd11O11 TID=Os.27619.1 CNT=2 FEA=EST TIER=ConsEnd STK=1 UG=Os.27619 UG_TITLE=Transcribed sequence with weak similarity to protein ref:NP_191322.1 (A.thaliana) putative protein (Arabidopsis thaliana) REP_ORG=O. sativa	LOC_Os03g07820.1	Arabidopsis thaliana At5g22940 mRNA, complete cds.|PLN	AK067994	exostosin family protein, putative, expressed	chr01|11971:2478012-2479904 (+) // 99.83 //
OsAffx.16372.1.S1_at	4.9	A	136.4	P	tigr:9635.m02194 TID=OsAffx.16372.1 CNT=2 FEA=mRNA TIER=ConsEnd STK=0 NOTE=sequence(s) not in UniGene DEF=hypothetical protein REP_ORG=O. sativa	LOC_Os07g23100.1	Arabidopsis thaliana At2g39000 mRNA, complete cds.|PLN	AK121353	hypothetical protein	chr07|11977:13022956-13023649 (-) // 100.0 //
OsAffx.14749.1.A1_at	2.9	A	68.3	A	tigr:9633.m01635 TID=OsAffx.14749.1 CNT=1 FEA=mRNA TIER=ConsEnd STK=0 NOTE=sequence(s) not in UniGene DEF=hypothetical protein REP_ORG=O. sativa					chr05|11975:10431463-10431889 (-) // 100.0 //
Os.56210.1.S1_at	4.2	A	96	A	gb:AK109620.1 DB_XREF=gi:32994829 TID=Os.56210.1 CNT=1 FEA=FLmRNA TIER=FL STK=1 UG=Os.56210 UG_TITLE=(japonica cultivar-group) cDNA clone:002-138-A05, full insert sequence DEF=Oryza sativa (japonica cultivar-group) cDNA clone:002-138-A05, full insert sequence. FL=gb:AK109620.1 REP_ORG=O. sativa	LOC_Os04g42950.1	Arabidopsis thaliana clone C103160 putative myb protein (At4g13480) mRNA, complete cds.|PLN	AK109620	Myb protein, putative, expressed	chr04|11974:25186029-25188593 (-) // 97.3 //
OsAffx.13518.1.A1_x_at	54.4	A	14.7	A	gb:NM_185017.1 DB_XREF=gi:34897119 TID=OsAffx.13518.1 CNT=2 FEA=mRNA TIER=ConsEnd STK=0 NOTE=sequence(s) not in UniGene DEF=Oryza sativa (japonica cultivar-group) hypothetical protein (OSJNBb0093E13.13), mRNA. REP_ORG=O. sativa					chr03|11973:32465120-32465438 (+) // 100.0 //
OsAffx.12155.1.S1_at	3.5	A	55.8	A	tigr:9636.m03481 TID=OsAffx.12155.1 CNT=1 FEA=mRNA TIER=ConsEnd STK=0 NOTE=sequence(s) not in UniGene DEF=hAT family dimerisation domain, putative REP_ORG=O. sativa					chr08|11978:21664631-21668176 (-) // 100.0 //
Os.50684.1.A1_at	21.1	A	37.1	A	gb:CB632475 DB_XREF=gi:29627464 DB_XREF=OSIIEb10L20.f CLONE=OSIIEb10L20 TID=Os.50684.1 CNT=2 FEA=RNA TIER=ConsEnd STK=0 UG=Os.50684 UG_TITLE=Z118h snoRNA REP_ORG=O. sativa					chr02|11972:782182-783017 (+) // 99.52 //
Os.47625.1.A1_s_at	130.1	A	76.3	A	gb:BX901098 DB_XREF=gi:40494234 DB_XREF=BX901098 CLONE=y872g11p3 TID=Os.47625.1 CNT=3 FEA=EST TIER=ConsEnd STK=0 UG=Os.47625 UG_TITLE=Transcribed sequences REP_ORG=O. sativa	LOC_Os05g04500.1	Spinacia oleracea peroxidase prx12 precursor, mRNA, complete cds.|PLN	AK120246	Peroxidase family protein, expressed	chr05|11975:2060289-2060778 (+) // 98.98 //
OsAffx.15565.1.S1_at	6.6	A	46.6	A	tigr:9634.m02257 TID=OsAffx.15565.1 CNT=1 FEA=mRNA TIER=ConsEnd STK=0 NOTE=sequence(s) not in UniGene DEF=hypothetical protein REP_ORG=O. sativa					chr06|11976:13390513-13392026 (-) // 100.0 //
OsAffx.32223.1.S1_x_at	3.9	A	66.7	A	gb:X15901.1 DB_XREF=gi:11957 TID=OsAffx.32223.1 CNT=1 FEA=DNA_84 TIER=ConsEnd STK=0 NOTE=sequence(s) not in UniGene DEF=unnamed protein product; ORF63 (Oryza sativa (japonica cultivar-group)) chloroplast REP_ORG=O. sativa					chr12|11982:5620268-5620464 (+) // 100.0 // /// chr03|11973:25202216-25202413 (-) // 98.44 // /// chr10|11980:10586292-10586488 (-) // 99.48 //
OsAffx.19296.1.S1_at	126.2	A	131.2	A	tigr:9639.m03786 TID=OsAffx.19296.1 CNT=1 FEA=mRNA TIER=ConsEnd STK=0 NOTE=sequence(s) not in UniGene DEF=hypothetical protein REP_ORG=O. sativa	LOC_Os02g43519.1	Z.mays (MU141A) mRNA for U14 small nucleolar RNA.|PLN	AK121865	expressed protein	chr11|11981:24221850-24222629 (+) // 100.0 //
OsAffx.20825.1.S1_at	58.8	A	195	A	gb:XM_354528.1 DB_XREF=gi:35192217 TID=OsAffx.20825.1 CNT=1 FEA=mRNA TIER=ConsEnd STK=0 NOTE=sequence(s) not in UniGene DEF=Oryza sativa (japonica cultivar-group). REP_ORG=O. sativa					chr07|11977:26344694-26345105 (+) // 100.0 //
Os.22831.1.S1_at	73.3	A	91.9	P	gb:AK104418.1 DB_XREF=gi:32989627 TID=Os.22831.1 CNT=16 FEA=FLmRNA TIER=FL STK=0 UG=Os.22831 UG_TITLE=(japonica cultivar-group) cDNA clone:006-205-A12, full insert sequence DEF=Oryza sativa (japonica cultivar-group) cDNA clone:006-205-A12, full insert sequence. FL=gb:AK099364.1 gb:AK060065.1 gb:AK104418.1 REP_ORG=O. sativa	LOC_Os03g50220.1	Arabidopsis thaliana At1g13340 mRNA for unknown protein, complete cds, clone: RAFL21-34-M24.|PLN	AK099364	Tat binding protein 1 containing protein, expressed	chr03|11973:28580816-28582547 (+) // 99.93 //
OsAffx.15244.1.S1_at	48.4	A	82.8	A	tigr:9634.m00228 TID=OsAffx.15244.1 CNT=1 FEA=mRNA TIER=ConsEnd STK=0 NOTE=sequence(s) not in UniGene DEF=hypothetical protein REP_ORG=O. sativa					chr06|11976:1219784-1220327 (+) // 100.0 //
OsAffx.30475.9.S1_s_at	13.9	A	181.3	P	tigr:9631.m04163 TID=OsAffx.30475.9 CNT=1 FEA=mRNA TIER=ConsEnd STK=0 NOTE=sequence(s) not in UniGene DEF=ATP synthase F1, epsilon subunit, putative REP_ORG=O. sativa	LOC_Os06g02980.1	Lactuca sativa ATPase epsilon chain mRNA, partial cds; chloroplast gene for chloroplast product.|PLN	AK063906	ATP synthase F1, epsilon subunit family protein	chr06|11976:23589210-23590352 (+) // 98.51 // /// chr01|11971:33866789-33867931 (-) // 98.81 // /// chr06|11976:1094472-1095606 (-) // 97.47 // /// chr03|11973:31758638-31759780 (-) // 98.96 // /// chr10|11980:10527121-10528263 (-) // 98.81 // /// chr12|11982:5610419-5611561 (-) // 98.36 //
Os.10571.1.S1_at	1.2	A	61.4	A	gb:AK070877.1 DB_XREF=gi:32980900 TID=Os.10571.1 CNT=5 FEA=FLmRNA TIER=FL STK=1 UG=Os.10571 UG_TITLE=(japonica cultivar-group) cDNA clone:J023008O22, full insert sequence DEF=Oryza sativa (japonica cultivar-group) cDNA clone:J023065C06, full insert sequence. FL=gb:AK070877.1 gb:AK072269.1 REP_ORG=O. sativa	LOC_Os08g08070.1	Oryza sativa OsMST3 mRNA for monosaccharide transporter 3, complete cds.|PLN	AK070877	Glucose transporter, putative, expressed	chr08|11978:4575087-4577145 (+) // 99.95 //
OsAffx.11217.1.S1_at	47.6	A	90.2	A	tigr:9629.m02571 TID=OsAffx.11217.1 CNT=1 FEA=mRNA TIER=ConsEnd STK=0 NOTE=sequence(s) not in UniGene DEF=hypothetical protein REP_ORG=O. sativa					chr01|11971:15341577-15341850 (+) // 100.0 // /// chr01|11971:15196427-15196694 (+) // 96.7 //
OsAffx.30551.1.S1_at	93.1	A	45.5	A	tigr:9638.m02291 TID=OsAffx.30551.1 CNT=1 FEA=mRNA TIER=ConsEnd STK=0 NOTE=sequence(s) not in UniGene DEF=hypothetical protein REP_ORG=O. sativa					chr10|11980:13706983-13707588 (+) // 98.6 //
OsAffx.4759.1.S1_at	54.9	A	5	A	tigr:9634.m00718 TID=OsAffx.4759.1 CNT=1 FEA=mRNA TIER=ConsEnd STK=0 NOTE=sequence(s) not in UniGene DEF=hypothetical protein REP_ORG=O. sativa					chr06|11976:3809431-3809635 (+) // 100.0 //
OsAffx.8811.1.S1_at	50.2	A	30.1	A	gb:XM_353882.1 DB_XREF=gi:34915555 TID=OsAffx.8811.1 CNT=1 FEA=mRNA TIER=ConsEnd STK=0 NOTE=sequence(s) not in UniGene DEF=Oryza sativa (japonica cultivar-group). REP_ORG=O. sativa					chr07|11977:704267-704789 (-) // 100.0 //
Os.27218.1.A1_at	83.2	P	140.1	P	gb:CB649864 DB_XREF=gi:29644857 DB_XREF=OSJNEb14A16.f CLONE=OSJNEb14A16 TID=Os.27218.1 CNT=5 FEA=EST TIER=ConsEnd STK=1 UG=Os.27218 UG_TITLE=Transcribed sequence with weak similarity to protein ref:NP_565601.1 (A.thaliana) Expressed protein (Arabidopsis thaliana) REP_ORG=O. sativa					chr05|11975:28564192-28564952 (+) // 99.87 //
OsAffx.13705.1.S1_at	83.8	A	65.2	A	tigr:9632.m00631 TID=OsAffx.13705.1 CNT=1 FEA=mRNA TIER=ConsEnd STK=0 NOTE=sequence(s) not in UniGene DEF=hypothetical protein REP_ORG=O. sativa					chr04|11974:3805039-3806141 (-) // 100.0 //
OsAffx.19348.1.S1_at	83.1	A	80.9	A	tigr:9639.m03988 TID=OsAffx.19348.1 CNT=1 FEA=mRNA TIER=ConsEnd STK=0 NOTE=sequence(s) not in UniGene DEF=hypothetical protein REP_ORG=O. sativa					chr11|11981:25545444-25549562 (-) // 100.0 //
OsAffx.22815.2.S1_at	13.5	A	78.8	A	tigr:9629.m00211 TID=OsAffx.22815.2 CNT=1 FEA=mRNA TIER=ConsEnd STK=0 NOTE=sequence(s) not in UniGene DEF=hypothetical protein REP_ORG=O. sativa					chr01|11971:1134042-1134426 (-) // 100.0 //
OsAffx.13925.1.S1_at	54.1	A	49.5	A	tigr:9632.m02105 TID=OsAffx.13925.1 CNT=1 FEA=mRNA TIER=ConsEnd STK=0 NOTE=sequence(s) not in UniGene DEF=hypothetical protein REP_ORG=O. sativa					chr04|11974:12866151-12866458 (-) // 100.0 //
OsAffx.19893.1.S1_at	23.3	A	25.9	A	tigr:9640.m02906 TID=OsAffx.19893.1 CNT=1 FEA=mRNA TIER=ConsEnd STK=0 NOTE=sequence(s) not in UniGene DEF=Similar to mla-like protein REP_ORG=O. sativa					chr12|11982:17984532-17987203 (-) // 100.0 //
Os.15844.1.A1_at	39.5	A	24.5	A	gb:BI305639 DB_XREF=gi:14980961 DB_XREF=NL_1_D12 CLONE=NL_1_D12 TID=Os.15844.1 CNT=1 FEA=EST TIER=ConsEnd STK=1 UG=Os.15844 UG_TITLE=Transcribed sequence REP_ORG=O. sativa	LOC_Os01g54920.1	Arabidopsis thaliana clone 114691 mRNA, complete sequence.|PLN	AK103612	expressed protein	chr01|11971:31912436-31912636 (-) // 91.0 //
Os.6867.1.S1_x_at	44.3	A	118.2	A	gb:AT003452 DB_XREF=gi:11025070 DB_XREF=AT003452 CLONE=mgir3H04 TID=Os.6867.1 CNT=4 FEA=mRNA TIER=ConsEnd STK=0 UG=Os.6867 UG_TITLE=O.sativa mRNA for thaumatin-like protein REP_ORG=O. sativa	LOC_Os12g43380.1	O.sativa mRNA for thaumatin-like protein.|PLN	AK099946	Thaumatin-like protein precursor, putative, expressed	chr12|11982:26879515-26880232 (-) // 93.0 //
OsAffx.26637.2.S1_at	66.3	A	81.1	A	tigr:9635.m03945 TID=OsAffx.26637.2 CNT=1 FEA=mRNA TIER=ConsEnd STK=0 NOTE=sequence(s) not in UniGene DEF=hypothetical protein REP_ORG=O. sativa					chr07|11977:23688844-23690380 (+) // 100.0 //
Os.50627.1.S1_at	20.3	A	36.6	A	gb:AK122185.1 DB_XREF=gi:37991831 TID=Os.50627.1 CNT=1 FEA=FLmRNA TIER=FL STK=1 UG=Os.50627 UG_TITLE=(japonica cultivar-group) cDNA clone:J033150K05, full insert sequence DEF=Oryza sativa (japonica cultivar-group) cDNA clone:J033150K05, full insert sequence. FL=gb:AK122185.1 REP_ORG=O. sativa					chr04|11974:34354397-34355978 (+) // 99.92 //
Os.11775.1.S1_a_at	85.1	A	59.5	A	gb:AK109885.1 DB_XREF=gi:32995094 TID=Os.11775.1 CNT=9 FEA=FLmRNA TIER=FL STK=1 UG=Os.11775 UG_TITLE=(japonica cultivar-group) putative receptor-like kinase (P0439E07.10), mRNA DEF=Oryza sativa (japonica cultivar-group) cDNA clone:002-149-D10, full insert sequence. FL=gb:AK120741.1 gb:AK109885.1 REP_ORG=O. sativa	LOC_Os01g53920.2	Arabidopsis thaliana putative receptor protein kinase (At1g28440) mRNA, complete cds.|PLN	AK120741	Leucine Rich Repeat family protein, expressed	chr01|11971:31332876-31336618 (+) // 99.97 //
OsAffx.22095.2.S1_at	69.7	A	6.5	A	tigr:9629.m01208 TID=OsAffx.22095.2 CNT=1 FEA=mRNA TIER=ConsEnd STK=0 NOTE=sequence(s) not in UniGene DEF=hypothetical protein REP_ORG=O. sativa					chr01|11971:6821309-6823970 (+) // 100.0 //
OsAffx.12718.1.S1_at	58.7	A	64.3	A	tigr:9631.m00241 TID=OsAffx.12718.1 CNT=1 FEA=mRNA TIER=ConsEnd STK=0 NOTE=sequence(s) not in UniGene DEF=hypothetical protein REP_ORG=O. sativa					chr03|11973:1394207-1395135 (-) // 100.0 //
Os.52285.1.S1_at	89.6	A	144.6	A	gb:AK066082.1 DB_XREF=gi:32976100 TID=Os.52285.1 CNT=3 FEA=FLmRNA TIER=FL STK=1 UG=Os.52285 UG_TITLE=(japonica cultivar-group) cDNA clone:J013053H16, full insert sequence DEF=Oryza sativa (japonica cultivar-group) cDNA clone:J013053H16, full insert sequence. FL=gb:AK066082.1 REP_ORG=O. sativa	LOC_Os11g10120.1	Hordeum vulgare partial mRNA for NBS-LRR disease resistance protein homologue (rga S-217 gene).|PLN	AK066082	expressed protein	chr11|11981:5462978-5464750 (-) // 99.83 //
OsAffx.1107.1.S1_at	25.2	A	50.1	A	gb:NM_189976.1 DB_XREF=gi:34907035 GEN=P0482D04.11 TID=OsAffx.1107.1 CNT=1 FEA=mRNA TIER=ConsEnd STK=0 NOTE=sequence(s) not in UniGene DEF=Oryza sativa (japonica cultivar-group) hypothetical protein (P0482D04.11), mRNA. REP_ORG=O. sativa	LOC_Os03g14590.3	Solanum tuberosum mRNA for 39 kDa EF-Hand protein.|PLN	AK121051	39 kDa EF-Hand containing protein, putative, expressed	chr01|11971:40929235-40931836 (-) // 100.0 //
OsAffx.6311.1.S1_at	89.5	A	4.4	A	tigr:9637.m01446 TID=OsAffx.6311.1 CNT=1 FEA=mRNA TIER=ConsEnd STK=0 NOTE=sequence(s) not in UniGene DEF=hypothetical protein REP_ORG=O. sativa					chr09|11979:10451791-10452082 (-) // 99.66 //
Os.8450.1.A1_at	11.8	A	65.7	A	gb:AK064273.1 DB_XREF=gi:32974291 TID=Os.8450.1 CNT=1 FEA=FLmRNA TIER=FL STK=1 UG=Os.8450 UG_TITLE=(japonica cultivar-group) cDNA clone:J033107D14, full insert sequence DEF=Oryza sativa (japonica cultivar-group) cDNA clone:002-105-E12, full insert sequence. FL=gb:AK064273.1 REP_ORG=O. sativa					chr06|11976:21183908-21184607 (-) // 100.0 //
OsAffx.15352.1.S1_x_at	218	A	184.1	A	tigr:9631.m03819 TID=OsAffx.15352.1 CNT=2 FEA=mRNA TIER=ConsEnd STK=0 NOTE=sequence(s) not in UniGene DEF=hypothetical protein REP_ORG=O. sativa					chr03|11973:22054182-22055579 (+) // 100.0 // /// chr06|11976:5373660-5375002 (+) // 91.88 //
Os.22839.1.S1_at	287.5	P	106.7	A	gb:AK120345.1 DB_XREF=gi:37989968 TID=Os.22839.1 CNT=36 FEA=FLmRNA TIER=FL STK=1 UG=Os.22839 UG_TITLE=(japonica cultivar-group) cDNA clone:001-127-F01, full insert sequence DEF=Oryza sativa (japonica cultivar-group) cDNA clone:J013063H05, full insert sequence. FL=gb:AK105513.1 gb:AK120345.1 REP_ORG=O. sativa	LOC_Os06g48200.1	H.vulgare mRNA for xyloglucan endotransglycosylase-like protein (XEA).|PLN	AK120345	xyloglucan endotransglucosylase/hydrolase protein 15precursor, putative, expressed	chr06|11976:29155443-29156885 (-) // 99.38 //
OsAffx.15781.5.S1_x_at	37.5	A	68.7	A	tigr:9632.m01094 TID=OsAffx.15781.5 CNT=1 FEA=mRNA TIER=ConsEnd STK=0 NOTE=sequence(s) not in UniGene DEF=hypothetical protein REP_ORG=O. sativa	LOC_Os04g12190.1	-----	AK100657	transposase, putative	chr04|11974:6694448-6696402 (+) // 100.0 // /// chr04|11974:12276222-12278114 (+) // 93.99 // /// chr05|11975:8175437-8177372 (+) // 97.05 // /// chr05|11975:8124187-8126127 (-) // 97.34 //
OsAffx.5627.1.S1_at	48	A	58.3	A	tigr:9635.m04391 TID=OsAffx.5627.1 CNT=1 FEA=mRNA TIER=ConsEnd STK=0 NOTE=sequence(s) not in UniGene DEF=expressed protein REP_ORG=O. sativa					chr07|11977:26187646-26188309 (-) // 100.0 //
OsAffx.15778.1.S1_at	30.5	A	42.5	A	tigr:9634.m03459 TID=OsAffx.15778.1 CNT=1 FEA=mRNA TIER=ConsEnd STK=0 NOTE=sequence(s) not in UniGene DEF=hypothetical protein REP_ORG=O. sativa					chr06|11976:21377261-21378337 (-) // 100.0 //
OsAffx.25407.1.S1_at	8.9	A	42.1	A	tigr:9631.m03657 TID=OsAffx.25407.1 CNT=1 FEA=mRNA TIER=ConsEnd STK=0 NOTE=sequence(s) not in UniGene DEF=hypothetical protein REP_ORG=O. sativa					chr03|11973:21124359-21125307 (-) // 100.0 //
OsAffx.14036.1.S1_at	73.4	A	14.3	A	tigr:9632.m02822 TID=OsAffx.14036.1 CNT=1 FEA=mRNA TIER=ConsEnd STK=0 NOTE=sequence(s) not in UniGene DEF=hypothetical protein REP_ORG=O. sativa					chr04|11974:17577643-17579050 (-) // 100.0 //
Os.53616.1.S1_at	908.9	P	1028.8	P	gb:AK073591.1 DB_XREF=gi:32983614 TID=Os.53616.1 CNT=1 FEA=FLmRNA TIER=FL STK=1 UG=Os.53616 UG_TITLE=(japonica cultivar-group) cDNA clone:J033051M04, full insert sequence DEF=Oryza sativa (japonica cultivar-group) cDNA clone:J033051M04, full insert sequence. FL=gb:AK073591.1 REP_ORG=O. sativa	LOC_Os01g71060.1	Carrot mRNA for extracellular dermal glycoprotein (EDGP).|PLN	AK073591	xylanase inhibitor TAXI-IV, putative, expressed	---
Os.20629.1.S1_at	138.8	A	13.9	A	gb:BQ906213 DB_XREF=gi:22304991 DB_XREF=L019A03 CLONE=L019A03 TID=Os.20629.1 CNT=2 FEA=mRNA TIER=ConsEnd STK=0 UG=Os.20629 UG_TITLE=(japonica cultivar-group) OJ1641_C04.25 (OJ1641_C04.25), mRNA REP_ORG=O. sativa					chr07|11977:3613214-3616481 (+) // 97.72 //
Os.56360.1.S1_at	81.5	A	99.4	A	gb:AK109924.1 DB_XREF=gi:32995133 TID=Os.56360.1 CNT=1 FEA=FLmRNA TIER=FL STK=1 UG=Os.56360 UG_TITLE=(japonica cultivar-group) cDNA clone:002-151-D12, full insert sequence DEF=Oryza sativa (japonica cultivar-group) cDNA clone:002-151-D12, full insert sequence. FL=gb:AK109924.1 REP_ORG=O. sativa					chr11|11981:19133800-19136541 (+) // 99.73 //
OsAffx.4923.1.S1_at	89.8	A	2.2	A	tigr:9634.m02368 TID=OsAffx.4923.1 CNT=1 FEA=mRNA TIER=ConsEnd STK=0 NOTE=sequence(s) not in UniGene DEF=Similar to agamous-like mads box protein agl17. (mouse-ear cress) REP_ORG=O. sativa					chr06|11976:14005453-14008299 (+) // 100.0 //
OsAffx.25952.3.S1_at	37.3	A	37.2	A	tigr:9640.m00068 TID=OsAffx.25952.3 CNT=1 FEA=mRNA TIER=ConsEnd STK=0 NOTE=sequence(s) not in UniGene DEF=AY062859 light-inducible protein ATLS1 REP_ORG=O. sativa					chr12|11982:410348-412454 (+) // 100.0 //
Os.46670.1.S1_at	197.6	P	251.9	P	gb:NM_196794.1 DB_XREF=gi:37534947 TID=Os.46670.1 CNT=2 FEA=mRNA TIER=ConsEnd STK=0 UG=Os.46670 UG_TITLE=(japonica cultivar-group) hypothetical protein (OSJNBb0039C14.7), mRNA DEF=Oryza sativa (japonica cultivar-group) hypothetical protein (OSJNBb0039C14.7), mRNA. REP_ORG=O. sativa					chr10|11980:16201592-16202162 (-) // 100.0 //
OsAffx.16519.1.S1_at	70.4	A	5.5	A	tigr:9635.m03159 TID=OsAffx.16519.1 CNT=1 FEA=mRNA TIER=ConsEnd STK=0 NOTE=sequence(s) not in UniGene DEF=Similar to squamosa-promoter binding protein 1 REP_ORG=O. sativa					chr07|11977:19098281-19101583 (-) // 100.0 //
Os.55257.1.S1_at	8.9	A	62.5	A	gb:AK107744.1 DB_XREF=gi:32992953 TID=Os.55257.1 CNT=2 FEA=FLmRNA TIER=FL STK=1 UG=Os.55257 UG_TITLE=(japonica cultivar-group) cDNA clone:002-132-H02, full insert sequence DEF=Oryza sativa (japonica cultivar-group) cDNA clone:002-132-H02, full insert sequence. FL=gb:AK107744.1 REP_ORG=O. sativa					chr05|11975:6385066-6385803 (-) // 100.0 //
OsAffx.30715.1.S1_at	80.6	M	4.8	A	gb:NM_197512.1 DB_XREF=gi:37536383 TID=OsAffx.30715.1 CNT=1 FEA=mRNA TIER=ConsEnd STK=0 NOTE=sequence(s) not in UniGene DEF=Oryza sativa (japonica cultivar-group) putative polyamine oxidase (OSJNBa0053C23.16), mRNA. PROD=putative polyamine oxidase REP_ORG=O. sativa		O.sativa (cv. Nohrin) Pir7b mRNA.|PLN	AK099792		chr10|11980:20351451-20361047 (+) // 100.0 //
OsAffx.14635.1.S1_x_at	23.8	A	1.1	A	tigr:9633.m00989 TID=OsAffx.14635.1 CNT=1 FEA=mRNA TIER=ConsEnd STK=0 NOTE=sequence(s) not in UniGene DEF=expressed protein REP_ORG=O. sativa					chr05|11975:6337423-6341719 (-) // 100.0 //
OsAffx.30808.2.S1_x_at	8.4	A	59.6	A	tigr:9640.m00306 TID=OsAffx.30808.2 CNT=1 FEA=mRNA TIER=ConsEnd STK=0 NOTE=sequence(s) not in UniGene DEF=hypothetical protein REP_ORG=O. sativa	LOC_Os11g04120.1	Oryza sativa (japonica cultivar-group) major facilitator superfamily antiporter (mfs2) mRNA, complete cds.|PLN	AK100888	hypothetical protein	chr11|11981:1669871-1671633 (-) // 94.75 // /// chr12|11982:1618377-1619350 (-) // 100.0 //
OsAffx.22495.1.S1_at	2.7	A	44	A	gb:NM_195843.1 DB_XREF=gi:37533045 TID=OsAffx.22495.1 CNT=2 FEA=mRNA TIER=ConsEnd STK=0 NOTE=sequence(s) not in UniGene DEF=Oryza sativa (japonica cultivar-group) hypothetical protein (OSJNBa0015I18.2), mRNA. REP_ORG=O. sativa	LOC_Os10g19334.2	Arabidopsis thaliana AT4g34260/F10M10_30 mRNA, complete cds.|PLN	AK100636	large secreted protein, putative, expressed	chr10|11980:9503835-9505935 (-) // 100.0 //
OsAffx.20471.1.A1_x_at	1.7	A	56.7	A	gb:NM_195975.1 DB_XREF=gi:37533309 TID=OsAffx.20471.1 CNT=1 FEA=mRNA TIER=ConsEnd STK=0 NOTE=sequence(s) not in UniGene DEF=Oryza sativa (japonica cultivar-group) hypothetical protein ORF70 from chromosome 10 chloroplast insertion (OSJNBb0075K12.25), mRNA. REP_ORG=O. sativa					chr02|11972:35179329-35179535 (+) // 90.14 // /// chr04|11974:9161868-9162081 (+) // 100.0 // /// chr10|11980:10490311-10490524 (+) // 100.0 // /// chr01|11971:7760589-7760802 (+) // 100.0 // /// chr02|11972:14275881-14276094 (-) // 100.0 // /// chr01|11971:33836812-33837025 (-) // 99.06 //
RPTR-Os-M10961-4_at	84.3	A	48.3	A	REPORTER M10961 FEA=CDS_4 DB_XREF=AAA88687.1 GI:1197015 PROD=unknown protein NOTE=ORF; putative					---
OsAffx.25945.1.S1_at	54.6	A	46.8	A	tigr:9632.m00833 TID=OsAffx.25945.1 CNT=1 FEA=mRNA TIER=ConsEnd STK=0 NOTE=sequence(s) not in UniGene DEF=hypothetical protein REP_ORG=O. sativa					chr04|11974:5152795-5155297 (+) // 100.0 //
Os.28489.1.S1_at	75.7	A	122.1	A	gb:AK111476.1 DB_XREF=gi:32996689 TID=Os.28489.1 CNT=2 FEA=FLmRNA TIER=FL STK=1 UG=Os.28489 UG_TITLE=(japonica cultivar-group) P0683B11.27 (P0683B11.27), mRNA DEF=Oryza sativa (japonica cultivar-group) cDNA clone:002-185-A01, full insert sequence. FL=gb:AK111476.1 REP_ORG=O. sativa	LOC_Os01g52030.1	Arabidopsis thaliana clone 14203 mRNA, complete sequence.|PLN	AK111476	AN1-like Zinc finger family protein, expressed	chr01|11971:30230952-30231637 (-) // 99.13 //
Os.13866.1.S1_at	55.4	A	22	A	gb:AK100035.1 DB_XREF=gi:32985244 TID=Os.13866.1 CNT=4 FEA=FLmRNA TIER=FL STK=1 UG=Os.13866 UG_TITLE=(japonica cultivar-group) cDNA clone:J013150H13, full insert sequence DEF=Oryza sativa (japonica cultivar-group) cDNA clone:J013150H13, full insert sequence. FL=gb:AK100035.1 REP_ORG=O. sativa		Arabidopsis thaliana unknown protein (At4g37130) mRNA, complete cds.|PLN	AK100035		chr03|11973:31629915-31635768 (-) // 98.51 //
Os.15831.2.S1_at	34	A	80.4	P	gb:AK107181.1 DB_XREF=gi:32992390 TID=Os.15831.2 CNT=1 FEA=FLmRNA TIER=FL STK=1 UG=Os.15831 UG_TITLE=(japonica cultivar-group) putative C2H2 zinc-finger protein (P0686C03.50), mRNA DEF=Oryza sativa (japonica cultivar-group) cDNA clone:002-124-H03, full insert sequence. FL=gb:AK107181.1 REP_ORG=O. sativa	LOC_Os08g40540.1	Saccharum hybrid cultivar C2H2 zinc-finger protein SERRATE mRNA, partial cds.|PLN	AK107181	C2H2 zinc-finger protein, putative	chr08|11978:25534097-25545894 (-) // 99.96 //
OsAffx.19053.1.S1_at	2.4	A	100.7	A	tigr:9639.m02568 TID=OsAffx.19053.1 CNT=1 FEA=mRNA TIER=ConsEnd STK=0 NOTE=sequence(s) not in UniGene DEF=hypothetical protein REP_ORG=O. sativa					chr11|11981:15876187-15876945 (-) // 100.0 //
OsAffx.25770.1.S1_at	32.9	A	7	A	tigr:9631.m05865 TID=OsAffx.25770.1 CNT=1 FEA=mRNA TIER=ConsEnd STK=0 NOTE=sequence(s) not in UniGene DEF=NUDIX domain, putative REP_ORG=O. sativa	LOC_Os03g59580.1	Arabidopsis thaliana AT3g12600/T2E22_108 mRNA, complete cds.|PLN	AK106765	hydrolase, NUDIX family protein, expressed	chr03|11973:33856114-33859374 (-) // 100.0 //
Os.46716.2.S1_at	46.7	A	55.8	A	gb:NM_195064.1 DB_XREF=gi:37531487 TID=Os.46716.2 CNT=1 FEA=mRNA TIER=ConsEnd STK=0 UG=Os.46716 UG_TITLE=(japonica cultivar-group) hypothetical protein (OSJNBa0071I20.2), mRNA DEF=Oryza sativa (japonica cultivar-group) hypothetical protein (OSJNBa0071I20.2), mRNA. REP_ORG=O. sativa	LOC_Os10g08879.1	Arabidopsis thaliana clone 7236 mRNA, complete sequence.|PLN	AK121907	Nucleotide-sensitive chloride conductance regulator family protein, expressed	chr10|11980:4571944-4573915 (+) // 100.0 // /// chr10|11980:4580865-4582836 (+) // 100.0 //
Os.47888.1.S1_at	5.5	A	41.3	A	gb:AK109214.1 DB_XREF=gi:32994423 TID=Os.47888.1 CNT=1 FEA=FLmRNA TIER=FL STK=1 UG=Os.47888 UG_TITLE=(japonica cultivar-group) cDNA clone:002-156-D08, full insert sequence DEF=Oryza sativa (japonica cultivar-group) cDNA clone:002-156-D08, full insert sequence. FL=gb:AK109214.1 REP_ORG=O. sativa					chr09|11979:22234884-22235470 (+) // 100.0 //
Os.11745.1.S1_at	31.6	A	33.8	A	gb:AK102677.1 DB_XREF=gi:32987886 TID=Os.11745.1 CNT=1 FEA=FLmRNA TIER=FL STK=1 UG=Os.11745 UG_TITLE=(japonica cultivar-group) cDNA clone:J033102H09, full insert sequence DEF=Oryza sativa (japonica cultivar-group) cDNA clone:J033102H09, full insert sequence. FL=gb:AK102677.1 REP_ORG=O. sativa	LOC_Os11g31770.2	Arabidopsis thaliana HASTY (HASTY) mRNA, complete cds.|PLN	AK102677	expressed protein	chr11|11981:18135115-18143483 (+) // 99.8 //
OsAffx.24928.1.S1_at	295.9	P	411.7	P	tigr:9630.m05910 TID=OsAffx.24928.1 CNT=1 FEA=mRNA TIER=ConsEnd STK=0 NOTE=sequence(s) not in UniGene DEF=Glycosyl hydrolases family 16, putative REP_ORG=O. sativa	LOC_Os02g17880.1	Oryza sativa TNP2-like transposase RIM2 pseudogene mRNA, complete sequence.|PLN	AK063497	Xyloglucan endotransglucosylase/hydrolase protein 26precursor, putative	chr02|11972:10359557-10361067 (+) // 100.0 //
OsAffx.11245.1.S1_at	52	A	2.6	A	tigr:9629.m02739 TID=OsAffx.11245.1 CNT=1 FEA=mRNA TIER=ConsEnd STK=0 NOTE=sequence(s) not in UniGene DEF=hypothetical protein REP_ORG=O. sativa					chr01|11971:16331526-16333544 (+) // 100.0 //
OsAffx.17790.1.S1_at	4	A	96.6	A	tigr:9637.m01703 TID=OsAffx.17790.1 CNT=1 FEA=mRNA TIER=ConsEnd STK=0 NOTE=sequence(s) not in UniGene DEF=hypothetical protein REP_ORG=O. sativa					chr09|11979:12013837-12017214 (+) // 100.0 //
Os.22996.2.S1_at	96.9	A	46.6	A	gb:AK100380.1 DB_XREF=gi:32985589 TID=Os.22996.2 CNT=4 FEA=FLmRNA TIER=FL STK=1 UG=Os.22996 UG_TITLE=(japonica cultivar-group) isolate 29885 unknown mRNA DEF=Oryza sativa (japonica cultivar-group) cDNA clone:J023085E16, full insert sequence. FL=gb:AK100380.1 gb:AK110975.1 REP_ORG=O. sativa	LOC_Os03g39020.1	Oryza sativa (japonica cultivar-group) isolate 29885 unknown mRNA.|PLN	AK100380	kinesin heavy chain, putative, expressed	chr03|11973:21639966-21645406 (+) // 99.38 //
OsAffx.1578.1.S1_at	5.5	A	58.9	A	gb:NM_185450.1 DB_XREF=gi:34897985 TID=OsAffx.1578.1 CNT=1 FEA=mRNA TIER=ConsEnd STK=0 NOTE=sequence(s) not in UniGene DEF=Oryza sativa (japonica cultivar-group) hypothetical protein (Gene), mRNA. REP_ORG=O. sativa					chr03|11973:228420-229040 (+) // 92.84 // /// chr06|11976:1292552-1293521 (+) // 100.0 //
Os.56207.1.A1_at	51.4	A	59.9	A	gb:AK109614.1 DB_XREF=gi:32994823 TID=Os.56207.1 CNT=2 FEA=FLmRNA TIER=FL STK=0 UG=Os.56207 UG_TITLE=(japonica cultivar-group) cDNA clone:002-137-G10, full insert sequence DEF=Oryza sativa (japonica cultivar-group) cDNA clone:002-137-G10, full insert sequence. FL=gb:AK109614.1 REP_ORG=O. sativa					chr06|11976:12650279-12651637 (-) // 100.0 //
OsAffx.25907.1.S1_at	68.7	A	24	A	tigr:9632.m00640 TID=OsAffx.25907.1 CNT=1 FEA=mRNA TIER=ConsEnd STK=0 NOTE=sequence(s) not in UniGene DEF=expressed protein REP_ORG=O. sativa					chr04|11974:3853074-3856415 (+) // 100.0 //
OsAffx.28117.1.S1_at	125.1	A	6.3	A	tigr:9634.m04415 TID=OsAffx.28117.1 CNT=1 FEA=mRNA TIER=ConsEnd STK=0 NOTE=sequence(s) not in UniGene DEF=hypothetical protein REP_ORG=O. sativa	LOC_Os06g45450.1	Arabidopsis thaliana clone 33347 mRNA, complete sequence.|PLN	AK060663	hypothetical protein	chr06|11976:27472217-27473452 (-) // 99.84 //
OsAffx.28465.1.S1_at	40.8	A	47.2	A	tigr:9635.m01567 TID=OsAffx.28465.1 CNT=1 FEA=mRNA TIER=ConsEnd STK=0 NOTE=sequence(s) not in UniGene DEF=hypothetical protein REP_ORG=O. sativa					chr04|11974:9521799-9522164 (+) // 93.89 // /// chr04|11974:12840628-12840993 (+) // 91.94 // /// chr01|11971:37554757-37555117 (+) // 91.94 // /// chr01|11971:28124261-28124626 (+) // 91.67 // /// chr02|11972:3894362-3894723 (+) // 91.39 // /// chr02|11972:29174297-29174662 (+) // 91.11 // /// chr06|11976:8687965-8688330 (+) // 93.06 // /// chr07|11977:16533260-16533625 (+) // 92.78 // /// chr01…
OsAffx.5689.1.S1_at	41	A	41.4	A	tigr:9636.m00215 TID=OsAffx.5689.1 CNT=1 FEA=mRNA TIER=ConsEnd STK=0 NOTE=sequence(s) not in UniGene DEF=Zinc knuckle, putative REP_ORG=O. sativa					chr08|11978:1370732-1379852 (+) // 100.0 //
Os.46613.1.S2_at	33.3	A	91.6	A	gb:AK066937.1 DB_XREF=gi:32976955 TID=Os.46613.1 CNT=4 FEA=FLmRNA TIER=FL STK=1 UG=Os.46613 UG_TITLE=(japonica cultivar-group) putative peptide transporter (OSJNBa0056G17.27), mRNA DEF=Oryza sativa (japonica cultivar-group) cDNA clone:J013092G19, full insert sequence. FL=gb:AK121847.1 gb:AK066937.1 REP_ORG=O. sativa	LOC_Os10g42900.1	Oryza sativa (japonica cultivar-group) nitrate transporter NRT1;2 mRNA, complete cds.|PLN	AK066937	POT family protein, expressed	chr10|11980:22799306-22802248 (+) // 99.93 //
Os.11670.1.S1_at	76.5	A	37.9	A	gb:AK068090.1 DB_XREF=gi:32978108 TID=Os.11670.1 CNT=19 FEA=FLmRNA TIER=FL STK=2 UG=Os.11670 UG_TITLE=(japonica cultivar-group) cDNA clone:J013132N13, full insert sequence DEF=Oryza sativa (japonica cultivar-group) cDNA clone:J013132N13, full insert sequence. FL=gb:AK068090.1 gb:AK058511.1 REP_ORG=O. sativa	LOC_Os11g24450.1	Oryza sativa 2-oxoglutarate/malate translocator mRNA, partial cds.|PLN	AK068090	Mitochondrial carrier protein, expressed	chr11|11981:13441301-13445243 (+) // 99.64 //
Os.42975.1.S1_x_at	827.9	P	694	P	gb:BE039193 DB_XREF=gi:8334209 DB_XREF=OA01A11 TID=Os.42975.1 CNT=3 FEA=mRNA TIER=ConsEnd STK=0 UG=Os.42975 UG_TITLE=(japonica cultivar-group) similar to root cap protein (OJ1656_A11.11), mRNA REP_ORG=O. sativa	LOC_Os01g73730.1	Zea mays ZmRCP1 mRNA for root cap protein 1, complete cds.|PLN	AK122054	Root cap family protein, expressed	chr01|11971:43037665-43038849 (+) // 99.45 //
OsAffx.26581.1.S1_at	1.2	A	64.6	A	tigr:9632.m05126 TID=OsAffx.26581.1 CNT=1 FEA=mRNA TIER=ConsEnd STK=0 NOTE=sequence(s) not in UniGene DEF=hypothetical protein REP_ORG=O. sativa					chr04|11974:31273688-31275106 (+) // 100.0 //
OsAffx.16946.1.S1_at	52.7	A	131.2	A	tigr:9636.m01074 TID=OsAffx.16946.1 CNT=1 FEA=mRNA TIER=ConsEnd STK=0 NOTE=sequence(s) not in UniGene DEF=hypothetical protein REP_ORG=O. sativa	LOC_Os08g11050.1	Oryza sativa subsp. indica polyprotein mRNA, complete cds.|PLN	AK107240	retrotransposon protein, putative, Ty3-gypsy subclass	chr08|11978:6498318-6498776 (-) // 100.0 //
OsAffx.11392.4.S1_s_at	39	A	69.7	A	tigr:9629.m03147 TID=OsAffx.11392.4 CNT=1 FEA=mRNA TIER=ConsEnd STK=0 NOTE=sequence(s) not in UniGene DEF=hypothetical protein REP_ORG=O. sativa					chr01|11971:18808963-18810421 (+) // 100.0 //
Os.51120.1.S1_at	146.8	P	115.6	P	gb:AK070982.1 DB_XREF=gi:32981005 TID=Os.51120.1 CNT=2 FEA=FLmRNA TIER=FL STK=2 UG=Os.51120 UG_TITLE=(japonica cultivar-group) cDNA clone:J023075A01, full insert sequence DEF=Oryza sativa (japonica cultivar-group) cDNA clone:J023075A01, full insert sequence. FL=gb:AK070982.1 gb:AK060976.1 REP_ORG=O. sativa	LOC_Os02g56600.1	Arabidopsis thaliana NAM / CUC2 -like protein (At4g28530) mRNA, complete cds.|PLN	AK070982	NAC-domain containing protein 21/22, putative, expressed	chr02|11972:34667490-34670444 (+) // 99.93 //
OsAffx.11671.1.S1_at	77.7	A	47	A	tigr:9629.m05887 TID=OsAffx.11671.1 CNT=1 FEA=mRNA TIER=ConsEnd STK=0 NOTE=sequence(s) not in UniGene DEF=hypothetical protein REP_ORG=O. sativa					chr01|11971:34996944-34999105 (+) // 100.0 //
Os.6180.1.S1_at	119.4	A	87.2	A	gb:AK106280.1 DB_XREF=gi:32991489 TID=Os.6180.1 CNT=5 FEA=FLmRNA TIER=FL STK=0 UG=Os.6180 UG_TITLE=(japonica cultivar-group) OJ1341_A08.34 (OJ1341_A08.34), mRNA DEF=Oryza sativa (japonica cultivar-group) cDNA clone:002-100-H12, full insert sequence. FL=gb:AK106280.1 REP_ORG=O. sativa	LOC_Os07g14100.1	Arabidopsis thaliana clone RAFL21-07-H24 (R51044) unknown protein (At3g57430) mRNA, complete cds.|PLN	AK106280	pentatricopeptide, putative, expressed	chr07|11977:8041796-8043495 (-) // 99.65 //
Os.51885.1.S1_at	57.9	A	162.2	P	gb:AK064192.1 DB_XREF=gi:32974210 TID=Os.51885.1 CNT=1 FEA=FLmRNA TIER=FL STK=1 UG=Os.51885 UG_TITLE=(japonica cultivar-group) cDNA clone:002-104-C10, full insert sequence DEF=Oryza sativa (japonica cultivar-group) cDNA clone:002-104-C10, full insert sequence. FL=gb:AK064192.1 REP_ORG=O. sativa	LOC_Os12g06440.1	Lycopersicon esculentum E4/E8 binding protein-1 mRNA, complete cds.|PLN	AK064192	expressed protein	chr12|11982:3086298-3090459 (-) // 99.95 //
OsAffx.4114.1.S1_at	64.3	P	106.2	P	tigr:9632.m04585 TID=OsAffx.4114.1 CNT=1 FEA=mRNA TIER=ConsEnd STK=0 NOTE=sequence(s) not in UniGene DEF=hypothetical protein REP_ORG=O. sativa	LOC_Os04g47480.1	Arabidopsis thaliana AT4g35240/F23E12_200 mRNA, complete cds.|PLN	AK064019	hypothetical protein	chr04|11974:27951505-27955183 (+) // 100.0 //
OsAffx.18957.1.S1_at	3.3	A	64.1	A	tigr:9639.m01885 TID=OsAffx.18957.1 CNT=1 FEA=mRNA TIER=ConsEnd STK=0 NOTE=sequence(s) not in UniGene DEF=hypothetical protein REP_ORG=O. sativa					chr11|11981:11606566-11607019 (-) // 100.0 //
Os.18640.1.S1_at	10.5	A	65.9	A	gb:AK068537.1 DB_XREF=gi:32978554 TID=Os.18640.1 CNT=3 FEA=FLmRNA TIER=FL STK=1 UG=Os.18640 UG_TITLE=(japonica cultivar-group) cDNA clone:J013152L24, full insert sequence DEF=Oryza sativa (japonica cultivar-group) cDNA clone:J013152L24, full insert sequence. FL=gb:AK068537.1 REP_ORG=O. sativa	LOC_Os09g20000.1	Arabidopsis thaliana unknown protein mRNA, complete cds.|PLN	AK068537	heavy-metal-associated domain-containing protein, putative, expressed	chr09|11979:11975316-11976777 (+) // 96.69 //
OsAffx.13760.1.S1_at	7.4	A	86.5	A	tigr:9632.m00954 TID=OsAffx.13760.1 CNT=1 FEA=mRNA TIER=ConsEnd STK=0 NOTE=sequence(s) not in UniGene DEF=phosphate transporter HvPT2 REP_ORG=O. sativa	LOC_Os04g10800.1	Zea mays phosphate transport protein (PT1) mRNA, complete cds.|PLN	AK106694	major facilitator superfamily protein	chr04|11974:5845184-5848187 (+) // 100.0 //
OsAffx.18025.1.S1_at	118.6	A	13.7	A	tigr:9637.m03156 TID=OsAffx.18025.1 CNT=1 FEA=mRNA TIER=ConsEnd STK=0 NOTE=sequence(s) not in UniGene DEF=hypothetical protein REP_ORG=O. sativa					chr09|11979:21523887-21525085 (-) // 100.0 //
Os.19410.2.S1_at	5.6	A	63.9	A	gb:AK120016.1 DB_XREF=gi:37989639 TID=Os.19410.2 CNT=4 FEA=FLmRNA TIER=FL STK=1 UG=Os.19410 UG_TITLE=(japonica cultivar-group) cDNA clone:J033055N03, full insert sequence DEF=Oryza sativa (japonica cultivar-group) cDNA clone:002-186-B09, full insert sequence. FL=gb:AK120016.1 REP_ORG=O. sativa					chr01|11971:16915669-16918933 (+) // 97.45 // /// chr04|11974:4736101-4739329 (+) // 99.7 // /// chr10|11980:15827678-15830689 (-) // 96.36 //
Os.57501.1.S1_at	64.5	A	7.3	A	gb:AF059754.1 DB_XREF=gi:3075515 TID=Os.57501.1 CNT=2 FEA=mRNA TIER=ConsEnd STK=0 UG=Os.57501 UG_TITLE=Clone Osr1 putative resistance protein mRNA, partial cds DEF=Oryza sativa putative resistance protein mRNA, partial cds. REP_ORG=O. sativa					chr12|11982:1523131-1523546 (+) // 73.37 //
Os.55425.1.S1_at	106.5	A	157.7	A	gb:AK108068.1 DB_XREF=gi:32993277 TID=Os.55425.1 CNT=2 FEA=FLmRNA TIER=FL STK=0 UG=Os.55425 UG_TITLE=(japonica cultivar-group) cDNA clone:002-138-C03, full insert sequence DEF=Oryza sativa (japonica cultivar-group) cDNA clone:002-138-C03, full insert sequence. FL=gb:AK108068.1 REP_ORG=O. sativa					chr02|11972:15027477-15028555 (-) // 99.24 //
OsAffx.12549.1.S1_at	73.6	A	150.5	A	tigr:9630.m04723 TID=OsAffx.12549.1 CNT=1 FEA=mRNA TIER=ConsEnd STK=0 NOTE=sequence(s) not in UniGene DEF=hypothetical protein REP_ORG=O. sativa					chr02|11972:29651472-29654045 (+) // 100.0 //
Os.57304.1.S1_at	74.9	M	63.6	A	gb:AK111270.1 DB_XREF=gi:32996479 TID=Os.57304.1 CNT=1 FEA=FLmRNA TIER=FL STK=1 UG=Os.57304 UG_TITLE=(japonica cultivar-group) cDNA clone:002-180-F11, full insert sequence DEF=Oryza sativa (japonica cultivar-group) cDNA clone:002-180-F11, full insert sequence. FL=gb:AK111270.1 REP_ORG=O. sativa					chr12|11982:22014243-22020753 (+) // 99.88 //
OsAffx.5879.1.S1_at	57.9	A	8.1	A	tigr:9636.m01959 TID=OsAffx.5879.1 CNT=1 FEA=mRNA TIER=ConsEnd STK=0 NOTE=sequence(s) not in UniGene DEF=hypothetical protein REP_ORG=O. sativa					chr08|11978:11916804-11917791 (+) // 100.0 //
Os.51417.1.S1_at	48.5	A	42	A	gb:AK062750.1 DB_XREF=gi:32972768 TID=Os.51417.1 CNT=1 FEA=FLmRNA TIER=FL STK=1 UG=Os.51417 UG_TITLE=(japonica cultivar-group) cDNA clone:001-106-G02, full insert sequence DEF=Oryza sativa (japonica cultivar-group) cDNA clone:001-106-G02, full insert sequence. FL=gb:AK062750.1 REP_ORG=O. sativa					chr08|11978:10403749-10405336 (+) // 100.0 //
OsAffx.9050.1.S1_at	44.5	A	44.1	A	gb:NM_193196.1 DB_XREF=gi:34913475 GEN=P0702H08.28 TID=OsAffx.9050.1 CNT=1 FEA=mRNA TIER=ConsEnd STK=0 NOTE=sequence(s) not in UniGene DEF=Oryza sativa (japonica cultivar-group) P0702H08.28 (P0702H08.28), mRNA. REP_ORG=O. sativa					chr01|11971:19529397-19530658 (-) // 100.0 //
Os.53439.1.S1_at	38.9	A	49.7	A	gb:AK072627.1 DB_XREF=gi:32982650 TID=Os.53439.1 CNT=1 FEA=FLmRNA TIER=FL STK=1 UG=Os.53439 UG_TITLE=(japonica cultivar-group) cDNA clone:J023126M10, full insert sequence DEF=Oryza sativa (japonica cultivar-group) cDNA clone:J023126M10, full insert sequence. FL=gb:AK072627.1 REP_ORG=O. sativa	LOC_Os04g30160.1	Arabidopsis thaliana wall-associated kinase 2 (At1g21270; F16F4.5) mRNA, complete cds.|PLN	AK072627	Calcium binding EGF domain containing protein, expressed	chr04|11974:17813627-17818005 (-) // 99.92 //
OsAffx.24896.1.S1_at	6.6	A	42.5	A	tigr:9630.m05617 TID=OsAffx.24896.1 CNT=1 FEA=mRNA TIER=ConsEnd STK=0 NOTE=sequence(s) not in UniGene DEF=hypothetical protein REP_ORG=O. sativa					chr02|11972:34661646-34664054 (-) // 100.0 //
OsAffx.11135.1.S1_at	29.7	A	3.6	A	tigr:9629.m01998 TID=OsAffx.11135.1 CNT=1 FEA=mRNA TIER=ConsEnd STK=0 NOTE=sequence(s) not in UniGene DEF=hypothetical protein REP_ORG=O. sativa					chr01|11971:11693382-11693664 (+) // 100.0 //
OsAffx.16071.1.S1_at	63.5	A	3.3	A	tigr:9635.m00313 TID=OsAffx.16071.1 CNT=2 FEA=mRNA TIER=ConsEnd STK=0 NOTE=sequence(s) not in UniGene DEF=hypothetical protein REP_ORG=O. sativa					chr07|11977:1616812-1618891 (-) // 100.0 //
Os.53804.1.S1_at	51.4	A	3.8	A	gb:AK100162.1 DB_XREF=gi:32985371 TID=Os.53804.1 CNT=2 FEA=FLmRNA TIER=FL STK=1 UG=Os.53804 UG_TITLE=(japonica cultivar-group) cDNA clone:J023021B20, full insert sequence DEF=Oryza sativa (japonica cultivar-group) cDNA clone:J023021B20, full insert sequence. FL=gb:AK100162.1 REP_ORG=O. sativa					chr02|11972:6530912-6533054 (-) // 99.76 //
Os.9303.1.S1_at	36.7	A	70	A	gb:AK065840.1 DB_XREF=gi:32975858 TID=Os.9303.1 CNT=9 FEA=FLmRNA TIER=FL STK=0 UG=Os.9303 UG_TITLE=(japonica cultivar-group) cDNA clone:J013036C22, full insert sequence DEF=Oryza sativa (japonica cultivar-group) cDNA clone:J013036C22, full insert sequence. FL=gb:AK065840.1 REP_ORG=O. sativa	LOC_Os02g46460.1	Arabidopsis thaliana At4g21680 mRNA for putative peptide transporter, complete cds, clone: RAFL19-44-G15.|PLN	AK065840	POT family protein, expressed	chr02|11972:28306719-28310326 (-) // 99.79 //
OsAffx.19035.1.S1_x_at	53.4	A	46.3	A	tigr:9639.m02425 TID=OsAffx.19035.1 CNT=1 FEA=mRNA TIER=ConsEnd STK=0 NOTE=sequence(s) not in UniGene DEF=hypothetical protein REP_ORG=O. sativa					chr11|11981:15087872-15090846 (-) // 100.0 //
Os.52072.1.S1_at	79.7	A	204.8	A	gb:AK064662.1 DB_XREF=gi:32974680 TID=Os.52072.1 CNT=1 FEA=FLmRNA TIER=FL STK=1 UG=Os.52072 UG_TITLE=(japonica cultivar-group) cDNA clone:002-115-A09, full insert sequence DEF=Oryza sativa (japonica cultivar-group) cDNA clone:002-115-A09, full insert sequence. FL=gb:AK064662.1 REP_ORG=O. sativa					chr06|11976:20264691-20265467 (+) // 100.0 //
OsAffx.11915.2.S1_at	46.2	A	84.6	P	tigr:9630.m00555 TID=OsAffx.11915.2 CNT=1 FEA=mRNA TIER=ConsEnd STK=0 NOTE=sequence(s) not in UniGene DEF=Similar to disease resistance proteins REP_ORG=O. sativa					chr02|11972:3127097-3129254 (-) // 100.0 //
Os.55489.1.S1_at	55.9	A	85.5	A	gb:AK108187.1 DB_XREF=gi:32993396 TID=Os.55489.1 CNT=1 FEA=FLmRNA TIER=FL STK=1 UG=Os.55489 UG_TITLE=(japonica cultivar-group) cDNA clone:002-140-B10, full insert sequence DEF=Oryza sativa (japonica cultivar-group) cDNA clone:002-140-B10, full insert sequence. FL=gb:AK108187.1 REP_ORG=O. sativa		Neurospora crassa casein kinase II alpha subunit CKA mRNA, complete cds.|PLN	AK108187		---
OsAffx.3394.1.S1_at	47.8	A	51.7	A	tigr:9631.m03293 TID=OsAffx.3394.1 CNT=1 FEA=mRNA TIER=ConsEnd STK=0 NOTE=sequence(s) not in UniGene DEF=hypothetical protein REP_ORG=O. sativa					chr03|11973:19127194-19128428 (-) // 100.0 //
OsAffx.7394.1.S1_at	47.4	A	101.6	A	tigr:9639.m03993 TID=OsAffx.7394.1 CNT=1 FEA=mRNA TIER=ConsEnd STK=0 NOTE=sequence(s) not in UniGene DEF=hypothetical protein REP_ORG=O. sativa	LOC_Os11g43240.1	Oryza sativa PibH8 mRNA, complete cds.|PLN	AK119392	hypothetical protein	chr11|11981:25575105-25575761 (+) // 100.0 //
OsAffx.9203.1.S1_x_at	3.7	A	108.2	A	gb:NM_192455.1 DB_XREF=gi:34911993 GEN=P0694A04.30 TID=OsAffx.9203.1 CNT=1 FEA=mRNA TIER=ConsEnd STK=0 NOTE=sequence(s) not in UniGene DEF=Oryza sativa (japonica cultivar-group) P0694A04.30 (P0694A04.30), mRNA. REP_ORG=O. sativa					chr01|11971:27122692-27123180 (+) // 100.0 //
OsAffx.29329.2.S1_x_at	24.5	A	66.4	A	tigr:9636.m02397 TID=OsAffx.29329.2 CNT=1 FEA=mRNA TIER=ConsEnd STK=0 NOTE=sequence(s) not in UniGene DEF=hAT family dimerisation domain, putative REP_ORG=O. sativa					chr05|11975:12769543-12787346 (+) // 92.32 // /// chr10|11980:22259133-22261569 (+) // 94.45 // /// chr08|11978:14654115-14656554 (-) // 100.0 //
OsAffx.24489.1.S1_at	58.7	A	8.4	A	tigr:9630.m02776 TID=OsAffx.24489.1 CNT=1 FEA=mRNA TIER=ConsEnd STK=0 NOTE=sequence(s) not in UniGene DEF=hypothetical protein REP_ORG=O. sativa	LOC_Os02g29100.1	Nicotiana benthamiana isolate Nb#62 unknown mRNA.|PLN	AK110813	Heat shock protein STI, putative	chr02|11972:17223152-17225755 (-) // 99.64 //
OsAffx.24387.1.S1_at	36.1	A	59.1	A	tigr:9630.m02163 TID=OsAffx.24387.1 CNT=1 FEA=mRNA TIER=ConsEnd STK=0 NOTE=sequence(s) not in UniGene DEF=hypothetical protein REP_ORG=O. sativa					chr02|11972:13415678-13416459 (+) // 100.0 //
OsAffx.19725.1.S1_at	2	A	36.3	A	tigr:9640.m01786 TID=OsAffx.19725.1 CNT=1 FEA=mRNA TIER=ConsEnd STK=0 NOTE=sequence(s) not in UniGene DEF=hypothetical protein REP_ORG=O. sativa					chr12|11982:10484282-10485245 (+) // 100.0 //
Os.49614.1.S1_at	3401.4	P	3274.2	P	gb:AK108077.1 DB_XREF=gi:32993286 TID=Os.49614.1 CNT=2 FEA=FLmRNA TIER=FL STK=1 UG=Os.49614 UG_TITLE=(japonica cultivar-group) cDNA clone:002-138-E01, full insert sequence DEF=Oryza sativa (japonica cultivar-group) cDNA clone:002-138-E01, full insert sequence. FL=gb:AK108077.1 REP_ORG=O. sativa	LOC_Os04g33520.1	Zea mays ZmRCP2 mRNA for root cap protein 2, complete cds.|PLN	AK108077	Root cap family protein, expressed	chr04|11974:20092972-20094589 (+) // 99.06 //
Os.9782.1.S1_at	101.3	P	71.3	P	gb:AK072899.1 DB_XREF=gi:32982922 TID=Os.9782.1 CNT=10 FEA=FLmRNA TIER=FL STK=1 UG=Os.9782 UG_TITLE=(japonica cultivar-group) cDNA clone:J023148B06, full insert sequence DEF=Oryza sativa (japonica cultivar-group) cDNA clone:J023148B06, full insert sequence. FL=gb:AK072899.1 REP_ORG=O. sativa	LOC_Os09g19930.1	Arabidopsis thaliana At1g72970/F3N23_17 mRNA, complete cds.|PLN	AK072899	HOTHEAD protein precursor, putative, expressed	chr09|11979:11919873-11924936 (-) // 99.95 //
OsAffx.7905.1.S1_at	5	A	59.5	A	tigr:9638.m03827 TID=OsAffx.7905.1 CNT=2 FEA=mRNA TIER=ConsEnd STK=0 NOTE=sequence(s) not in UniGene DEF=putative disease resistant protein REP_ORG=O. sativa					chr10|11980:22215168-22219060 (-) // 100.0 //
OsAffx.19998.2.S1_at	15.8	A	54	A	tigr:9640.m03615 TID=OsAffx.19998.2 CNT=1 FEA=mRNA TIER=ConsEnd STK=0 NOTE=sequence(s) not in UniGene DEF=Leucine Rich Repeat, putative REP_ORG=O. sativa					chr12|11982:22833918-22836477 (-) // 100.0 //
OsAffx.22608.4.A1_at	89.2	A	4.5	A	tigr:9634.m01121 TID=OsAffx.22608.4 CNT=1 FEA=mRNA TIER=ConsEnd STK=0 NOTE=sequence(s) not in UniGene DEF=hypothetical protein REP_ORG=O. sativa					chr06|11976:6080889-6082448 (-) // 100.0 //
Os.26798.1.S1_at	85.3	P	6.5	A	gb:AK067367.1 DB_XREF=gi:32977385 TID=Os.26798.1 CNT=16 FEA=FLmRNA TIER=FL+Stack STK=6 UG=Os.26798 UG_TITLE=(japonica cultivar-group) cDNA clone:J023009A08, full insert sequence DEF=Oryza sativa (japonica cultivar-group) cDNA clone:J013106B18, full insert sequence. FL=gb:AK119540.1 gb:AK062059.1 gb:AK067367.1 REP_ORG=O. sativa	LOC_Os12g35630.1	Arabidopsis thaliana AT4g29060/F19B15_90 mRNA, complete cds.|PLN	AK119540	Elongation factor TS family protein, expressed	chr12|11982:21627217-21632843 (+) // 99.9 //
Os.33670.2.S1_at	87.3	A	96.3	P	gb:AK069263.1 DB_XREF=gi:32979287 TID=Os.33670.2 CNT=1 FEA=FLmRNA TIER=FL STK=1 UG=Os.33670 UG_TITLE=(japonica cultivar-group) putative DnaJ homolog subfamily protein (OSJNBb0081B07.18), mRNA DEF=Oryza sativa (japonica cultivar-group) cDNA clone:J023010B22, full insert sequence. FL=gb:AK069263.1 REP_ORG=O. sativa					chr03|11973:34478830-34480250 (+) // 99.9 //
OsAffx.28061.1.A1_at	15.9	A	129.1	A	tigr:9634.m04064 TID=OsAffx.28061.1 CNT=1 FEA=mRNA TIER=ConsEnd STK=0 NOTE=sequence(s) not in UniGene DEF=hypothetical protein REP_ORG=O. sativa					chr11|11981:13799479-13799944 (+) // 91.15 // /// chr06|11976:25290573-25291059 (-) // 100.0 //
Os.54972.1.S1_at	16.3	A	45	A	gb:AK107222.1 DB_XREF=gi:32992431 TID=Os.54972.1 CNT=1 FEA=FLmRNA TIER=FL STK=1 UG=Os.54972 UG_TITLE=(japonica cultivar-group) cDNA clone:002-125-D04, full insert sequence DEF=Oryza sativa (japonica cultivar-group) cDNA clone:002-125-D04, full insert sequence. FL=gb:AK107222.1 REP_ORG=O. sativa		Arabidopsis thaliana At2g37500/F3G5.29 mRNA, complete cds.|PLN	AK107222		---
OsAffx.29774.1.S1_at	91.9	A	43.7	A	tigr:9637.m00677 TID=OsAffx.29774.1 CNT=1 FEA=mRNA TIER=ConsEnd STK=0 NOTE=sequence(s) not in UniGene DEF=hypothetical protein REP_ORG=O. sativa	LOC_Os09g09260.1	Fragaria x ananassa cinnamoyl CoA reductase (CCR) mRNA, CCR-1 allele, complete cds.|PLN	AK107149	hypothetical protein	chr09|11979:4960787-4961434 (+) // 100.0 //
Os.47667.1.S1_at	41.2	A	63.7	A	gb:BI803339 DB_XREF=gi:16576043 DB_XREF=H107E03 CLONE=H107E03 TID=Os.47667.1 CNT=1 FEA=EST TIER=ConsEnd STK=1 UG=Os.47667 UG_TITLE=Transcribed sequence REP_ORG=O. sativa	LOC_Os06g05130.1	Elaeis guineensis var. tenera palmitoyl-acyl carrier protein thioesterase (PTE) mRNA, complete cds.|PLN	AK120946	Myristoyl-acyl carrier protein thioesterase, chloroplast precursor, putative, expressed	chr06|11976:2277963-2278504 (+) // 83.96 //
Os.49973.1.S1_at	250.2	P	174.2	P	gb:AK119465.1 DB_XREF=gi:37989088 TID=Os.49973.1 CNT=1 FEA=FLmRNA TIER=FL STK=1 UG=Os.49973 UG_TITLE=(japonica cultivar-group) cDNA clone:001-134-A02, full insert sequence DEF=Oryza sativa (japonica cultivar-group) cDNA clone:001-134-A02, full insert sequence. FL=gb:AK119465.1 REP_ORG=O. sativa	LOC_Os03g20210.1	Nepenthes gracilis nep1 mRNA for aspartic proteinase nepenthesin I, complete cds.|PLN	AK119465	Eukaryotic aspartyl protease family protein, expressed	chr03|11973:11401140-11402638 (+) // 100.0 //
OsAffx.7163.1.S1_at	3.3	A	53.8	A	tigr:9639.m01906 TID=OsAffx.7163.1 CNT=1 FEA=mRNA TIER=ConsEnd STK=0 NOTE=sequence(s) not in UniGene DEF=hypothetical protein REP_ORG=O. sativa					chr11|11981:11729119-11730990 (-) // 100.0 //
Os.33732.2.S1_at	65.2	A	3.4	A	gb:AK071629.1 DB_XREF=gi:32981652 TID=Os.33732.2 CNT=1 FEA=FLmRNA TIER=FL STK=1 UG=Os.33732 UG_TITLE=(japonica cultivar-group) putative chitinase III (P0585H11.18), mRNA DEF=Oryza sativa (japonica cultivar-group) cDNA clone:J023106O03, full insert sequence. FL=gb:AK071629.1 REP_ORG=O. sativa	LOC_Os07g01780.1	Arabidopsis thaliana unknown protein (At1g70810) mRNA, complete cds.|PLN	AK071629	expressed protein	chr07|11977:456036-458517 (-) // 99.87 //
Os.12783.1.S1_at	6	A	45.3	A	gb:AU182660 DB_XREF=gi:13896324 DB_XREF=AU182660 CLONE=E20014 TID=Os.12783.1 CNT=2 FEA=EST TIER=ConsEnd STK=2 UG=Os.12783 UG_TITLE=Transcribed sequences REP_ORG=O. sativa					chr07|11977:27576567-27576969 (+) // 93.71 //
OsAffx.8030.1.S1_at	9.5	A	181	M	tigr:9638.m02898 TID=OsAffx.8030.1 CNT=2 FEA=mRNA TIER=ConsEnd STK=0 NOTE=sequence(s) not in UniGene DEF=hypothetical protein REP_ORG=O. sativa					chr10|11980:17070403-17070831 (+) // 100.0 //
Os.55762.1.S1_at	54.8	A	102.8	A	gb:AK108755.1 DB_XREF=gi:32993964 TID=Os.55762.1 CNT=1 FEA=FLmRNA TIER=FL STK=1 UG=Os.55762 UG_TITLE=(japonica cultivar-group) cDNA clone:002-150-F11, full insert sequence DEF=Oryza sativa (japonica cultivar-group) cDNA clone:002-150-F11, full insert sequence. FL=gb:AK108755.1 REP_ORG=O. sativa	LOC_Os01g08710.2	Oryza sativa (japonica cultivar-group) WRKY12 mRNA, complete cds.|PLN	AK108755	WRKY DNA binding domain containing protein, expressed	chr01|11971:4343989-4353270 (-) // 100.0 //
OsAffx.22473.1.S1_x_at	52.7	A	127.9	P	tigr:9635.m00610 TID=OsAffx.22473.1 CNT=2 FEA=mRNA TIER=ConsEnd STK=0 NOTE=sequence(s) not in UniGene DEF=hypothetical protein REP_ORG=O. sativa					chr07|11977:3263652-3264775 (-) // 100.0 //
OsAffx.29816.2.S1_at	48.4	A	5.8	A	tigr:9637.m00962 TID=OsAffx.29816.2 CNT=1 FEA=mRNA TIER=ConsEnd STK=0 NOTE=sequence(s) not in UniGene DEF=hypothetical protein REP_ORG=O. sativa	LOC_Os09g12410.1	Homo sapiens mRNA; cDNA DKFZp313O1925 (from clone DKFZp313O1925).|PRI	AK072828	hAT dimerisation domain-containing protein, putative	chr09|11979:7094650-7096308 (+) // 100.0 //
OsAffx.16833.1.S1_x_at	40.4	A	29.8	A	tigr:9636.m00431 TID=OsAffx.16833.1 CNT=1 FEA=mRNA TIER=ConsEnd STK=0 NOTE=sequence(s) not in UniGene DEF=hypothetical protein REP_ORG=O. sativa					chr08|11978:2570410-2578152 (-) // 100.0 //
Os.11788.1.S1_at	52.2	A	55	A	gb:AK060323.1 DB_XREF=gi:32970341 TID=Os.11788.1 CNT=8 FEA=FLmRNA TIER=FL STK=1 UG=Os.11788 UG_TITLE=(japonica cultivar-group) putative pyridoxinepyridoxal 5-phosphate biosynthesis protein (OJ1136E01.11), mRNA DEF=Oryza sativa (japonica cultivar-group) cDNA clone:001-007-G11, full insert sequence. FL=gb:AK060323.1 REP_ORG=O. sativa	LOC_Os10g01080.1	Phaseolus vulgaris putative pyridoxine biosynthetic enzyme (PDX1) mRNA, complete cds.|PLN	AK060323	pyridoxin biosynthesis protein ER1, putative, expressed	chr10|11980:65182-66414 (-) // 99.19 //
Os.49133.1.S2_at	66.1	A	36.4	A	gb:AK071876.1 DB_XREF=gi:32981899 TID=Os.49133.1 CNT=5 FEA=FLmRNA TIER=ConsEnd STK=0 UG=Os.49133 UG_TITLE=(japonica cultivar-group) cDNA clone:J013040F16, full insert sequence DEF=Oryza sativa (japonica cultivar-group) cDNA clone:J013040F16, full insert sequence. FL=gb:AK071876.1 REP_ORG=O. sativa					chr01|11971:30719584-30725635 (+) // 99.85 //
Os.50331.1.S1_at	7.2	A	88.5	A	gb:AK120761.1 DB_XREF=gi:37990384 TID=Os.50331.1 CNT=1 FEA=FLmRNA TIER=FL STK=1 UG=Os.50331 UG_TITLE=(japonica cultivar-group) cDNA clone:J023007F20, full insert sequence DEF=Oryza sativa (japonica cultivar-group) cDNA clone:J023007F20, full insert sequence. FL=gb:AK120761.1 REP_ORG=O. sativa		Arabidopsis thaliana At1g28960 mRNA for unknown protein, complete cds, clone: RAFL17-43-P16.|PLN	AK120761		chr08|11978:17501946-17506492 (+) // 99.96 //
Os.53966.1.S1_at	241.7	P	489.6	P	gb:AK101074.1 DB_XREF=gi:32986283 TID=Os.53966.1 CNT=1 FEA=FLmRNA TIER=FL STK=1 UG=Os.53966 UG_TITLE=(japonica cultivar-group) cDNA clone:J033024A20, full insert sequence DEF=Oryza sativa (japonica cultivar-group) cDNA clone:J033024A20, full insert sequence. FL=gb:AK101074.1 REP_ORG=O. sativa	LOC_Os04g35600.1	Ricinus communis protein disulphide isomerase PDI mRNA, complete cds.|PLN	AK101074	Protein disulfide-isomerase precursor, putative, expressed	chr04|11974:21512543-21515611 (-) // 99.96 //
Os.30386.1.S1_at	107	A	74.2	A	gb:AY341845.1 DB_XREF=gi:33519177 TID=Os.30386.1 CNT=3 FEA=FLmRNA TIER=FL STK=1 UG=Os.30386 DEF=Oryza sativa (japonica cultivar-group) WRKY4 mRNA, complete cds. PROD=WRKY4 FL=gb:AY341845.1 gb:AK108909.1 REP_ORG=O. sativa	LOC_Os01g53260.1	Oryza sativa (japonica cultivar-group) WRKY23 mRNA, complete cds.|PLN	AK108909	WRKY transcription factor 45, putative, expressed	chr01|11971:30931142-30934925 (+) // 100.0 //
Os.35959.1.S1_at	24.5	A	62.5	A	gb:AK064739.1 DB_XREF=gi:32974757 TID=Os.35959.1 CNT=2 FEA=FLmRNA TIER=FL STK=1 UG=Os.35959 UG_TITLE=(japonica cultivar-group) hypothetical protein predicted by FGENESH etc. (OJ1343_B12.12), mRNA DEF=Oryza sativa (japonica cultivar-group) cDNA clone:002-120-D04, full insert sequence. FL=gb:AK064739.1 REP_ORG=O. sativa					chr07|11977:2230260-2232730 (-) // 100.0 //
OsAffx.21075.1.S1_at	13.4	A	69.5	P	gb:NM_194150.1 DB_XREF=gi:34915337 GEN=OJ1138_B05.27 TID=OsAffx.21075.1 CNT=2 FEA=mRNA TIER=ConsEnd STK=0 NOTE=sequence(s) not in UniGene DEF=Oryza sativa (japonica cultivar-group) hypothetical protein predicted by GeneMark.hmm etc. (OJ1138_B05.27), mRNA. REP_ORG=O. sativa	LOC_Os07g02530.1	Oryza sativa (japonica cultivar-group) NBS-LRR-like protein (YR48) mRNA, complete cds.|PLN	AK070693	hypothetical protein	chr07|11977:897398-898457 (+) // 96.14 //
Os.52208.1.S1_at	180.3	A	110.8	A	gb:AK065631.1 DB_XREF=gi:32975649 TID=Os.52208.1 CNT=1 FEA=FLmRNA TIER=FL STK=1 UG=Os.52208 UG_TITLE=(japonica cultivar-group) cDNA clone:J013029M23, full insert sequence DEF=Oryza sativa (japonica cultivar-group) cDNA clone:J013029M23, full insert sequence. FL=gb:AK065631.1 REP_ORG=O. sativa	LOC_Os11g45990.1	Arabidopsis thaliana clone RAFL15-21-P19 (R20691) unknown protein (At3g54780) mRNA, partial cds.|PLN	AK065631	von Willebrand factor type A domain containing protein, expressed	chr11|11981:27321918-27328435 (+) // 99.87 //
Os.5366.2.S1_at	9.8	A	53.2	A	gb:AK071555.1 DB_XREF=gi:32981578 TID=Os.5366.2 CNT=1 FEA=FLmRNA TIER=FL STK=1 UG=Os.5366 UG_TITLE=(japonica cultivar-group) P0489B03.9 (P0489B03.9), mRNA DEF=Oryza sativa (japonica cultivar-group) cDNA clone:J023106K01, full insert sequence. FL=gb:AK071555.1 REP_ORG=O. sativa	LOC_Os01g64010.2	Zea mays basic leucine zipper protein (liguleless2) mRNA, complete cds.|PLN	AK071555	Dual specificity phosphatase, catalytic domain containing protein, expressed	chr01|11971:37504305-37509222 (+) // 99.92 //
OsAffx.31829.1.S1_at	26	A	37.5	A	tigr:9634.m03267 TID=OsAffx.31829.1 CNT=1 FEA=mRNA TIER=ConsEnd STK=0 NOTE=sequence(s) not in UniGene DEF=hypothetical protein REP_ORG=O. sativa					chr06|11976:20117369-20124292 (-) // 100.0 //
Os.34020.1.S1_at	55.9	A	92	A	gb:AK073127.1 DB_XREF=gi:32983150 TID=Os.34020.1 CNT=1 FEA=FLmRNA TIER=FL STK=1 UG=Os.34020 UG_TITLE=(japonica cultivar-group) OSJNBa0016I09.10 (OSJNBa0016I09.10), mRNA DEF=Oryza sativa (japonica cultivar-group) cDNA clone:J033011F02, full insert sequence. FL=gb:AK073127.1 REP_ORG=O. sativa					chr01|11971:5838529-5840569 (+) // 99.95 //
OsAffx.26287.1.S1_at	45	A	114.8	A	tigr:9632.m03101 TID=OsAffx.26287.1 CNT=1 FEA=mRNA TIER=ConsEnd STK=0 NOTE=sequence(s) not in UniGene DEF=hypothetical protein REP_ORG=O. sativa					chr04|11974:19376697-19378923 (+) // 100.0 //
OsAffx.24203.1.S1_at	41.7	A	109	A	tigr:9630.m01087 TID=OsAffx.24203.1 CNT=1 FEA=mRNA TIER=ConsEnd STK=0 NOTE=sequence(s) not in UniGene DEF=hypothetical protein REP_ORG=O. sativa					chr02|11972:6236705-6237184 (-) // 100.0 //
OsAffx.15908.4.S1_at	33.4	A	36.6	A	tigr:9634.m04190 TID=OsAffx.15908.4 CNT=1 FEA=mRNA TIER=ConsEnd STK=0 NOTE=sequence(s) not in UniGene DEF=hypothetical protein REP_ORG=O. sativa	LOC_Os06g43400.1	Solanum tuberosum mRNA for cytochrome P450 (CYP71D4 gene).|PLN	AK106068	Cytochrome P450 71D7, putative	chr06|11976:26088956-26089887 (+) // 99.42 //
OsAffx.15374.1.S1_s_at	194.4	P	486.8	P	tigr:9634.m01144 TID=OsAffx.15374.1 CNT=1 FEA=mRNA TIER=ConsEnd STK=0 NOTE=sequence(s) not in UniGene DEF=phi-1 REP_ORG=O. sativa					chr06|11976:6198474-6199739 (+) // 100.0 //
OsAffx.4357.1.S1_at	17.5	A	135.9	P	tigr:9633.m01443 TID=OsAffx.4357.1 CNT=1 FEA=mRNA TIER=ConsEnd STK=0 NOTE=sequence(s) not in UniGene DEF=NB-ARC domain, putative REP_ORG=O. sativa					chr05|11975:9130646-9134281 (-) // 100.0 //
OsAffx.26698.1.S1_at	51	A	67.9	A	tigr:9633.m00186 TID=OsAffx.26698.1 CNT=1 FEA=mRNA TIER=ConsEnd STK=0 NOTE=sequence(s) not in UniGene DEF=hypothetical protein REP_ORG=O. sativa					chr05|11975:953578-954816 (+) // 67.16 //
OsAffx.12148.1.S1_at	56.5	A	110.4	A	tigr:9630.m02056 TID=OsAffx.12148.1 CNT=1 FEA=mRNA TIER=ConsEnd STK=0 NOTE=sequence(s) not in UniGene DEF=hypothetical protein REP_ORG=O. sativa					chr02|11972:12730854-12731109 (+) // 100.0 //
Os.5646.1.S1_at	79.5	P	64.6	P	gb:AK106115.1 DB_XREF=gi:32991324 TID=Os.5646.1 CNT=8 FEA=FLmRNA TIER=FL STK=0 UG=Os.5646 UG_TITLE=(japonica cultivar-group) cDNA clone:001-207-E03, full insert sequence DEF=Oryza sativa (japonica cultivar-group) cDNA clone:001-207-E03, full insert sequence. FL=gb:AK106115.1 gb:AK060938.1 REP_ORG=O. sativa	LOC_Os09g26300.1	Arabidopsis thaliana clone 118484 mRNA, complete sequence.|PLN	AK106115	hypro1, putative, expressed	chr09|11979:15890814-15891986 (-) // 68.18 //
Os.47326.2.S1_at	92.3	A	3.6	A	gb:AK105547.1 DB_XREF=gi:32990756 TID=Os.47326.2 CNT=1 FEA=FLmRNA TIER=FL STK=1 UG=Os.47326 UG_TITLE=(japonica cultivar-group) cDNA clone:002-116-C02, full insert sequence DEF=Oryza sativa (japonica cultivar-group) cDNA clone:001-128-A06, full insert sequence. FL=gb:AK105547.1 REP_ORG=O. sativa					chr03|11973:32772137-32773853 (+) // 99.94 //
OsAffx.14528.3.S1_x_at	3.6	A	56.8	A	tigr:9633.m00535 TID=OsAffx.14528.3 CNT=1 FEA=mRNA TIER=ConsEnd STK=0 NOTE=sequence(s) not in UniGene DEF=hypothetical protein REP_ORG=O. sativa	LOC_Os05g06170.1	Arabidopsis thaliana clone 16944 mRNA, complete sequence.|PLN	AK067717	hypothetical protein	chr05|11975:3074849-3076884 (-) // 100.0 //
Os.7420.1.S1_at	28.5	A	69.4	A	gb:AU101027 DB_XREF=gi:9865277 DB_XREF=AU101027 CLONE=C63287 TID=Os.7420.1 CNT=2 FEA=EST TIER=ConsEnd STK=0 UG=Os.7420 UG_TITLE=Transcribed sequences REP_ORG=O. sativa					chr04|11974:31111561-31112379 (+) // 99.83 //
OsAffx.3920.1.S1_at	45.5	A	17.9	A	tigr:9632.m02608 TID=OsAffx.3920.1 CNT=1 FEA=mRNA TIER=ConsEnd STK=0 NOTE=sequence(s) not in UniGene DEF=Terpene synthase family, metal binding domain, putative REP_ORG=O. sativa					chr04|11974:16162539-16166303 (-) // 100.0 //
OsAffx.27735.1.S1_at	8	A	86.4	A	tigr:9634.m01995 TID=OsAffx.27735.1 CNT=2 FEA=mRNA TIER=ConsEnd STK=0 NOTE=sequence(s) not in UniGene DEF=hypothetical protein REP_ORG=O. sativa	LOC_Os06g20480.1	Arabidopsis thaliana unknown protein (At3g28580) mRNA, complete cds.|PLN	AK110532	hypothetical protein	chr06|11976:11760260-11761473 (+) // 100.0 // /// chr06|11976:11810101-11811331 (+) // 99.37 // /// chr04|11974:20804673-20806297 (-) // 92.8 //
OsAffx.18660.1.S1_at	2.6	A	52.8	A	tigr:9639.m00356 TID=OsAffx.18660.1 CNT=1 FEA=mRNA TIER=ConsEnd STK=0 NOTE=sequence(s) not in UniGene DEF=hypothetical protein REP_ORG=O. sativa					chr11|11981:1848752-1852962 (-) // 100.0 //
OsAffx.26076.1.S1_at	101.4	A	37.2	A	tigr:9632.m01815 TID=OsAffx.26076.1 CNT=1 FEA=mRNA TIER=ConsEnd STK=0 NOTE=sequence(s) not in UniGene DEF=F-box domain, putative REP_ORG=O. sativa	LOC_Os04g19920.1	tigr:9632.m01815 /TID=OsAffx.26076.1 /CNT=1 /FEA=mRNA /TIER=ConsEnd /STK=0 /NOTE=sequence(s) not in UniGene /DEF=F-box domain, putative /REP_ORG=O. sativa		F-box domain containing protein	chr04|11974:11080904-11082541 (+) // 100.0 //
OsAffx.24528.1.S1_x_at	1.9	A	36.3	A	tigr:9630.m03032 TID=OsAffx.24528.1 CNT=1 FEA=mRNA TIER=ConsEnd STK=0 NOTE=sequence(s) not in UniGene DEF=hypothetical protein REP_ORG=O. sativa					chr02|11972:18944159-18944708 (-) // 100.0 //
Os.8380.1.S1_at	47.2	P	43.1	A	gb:AK107369.1 DB_XREF=gi:32992578 TID=Os.8380.1 CNT=7 FEA=FLmRNA TIER=FL STK=0 UG=Os.8380 UG_TITLE=(japonica cultivar-group) cDNA clone:002-127-B02, full insert sequence DEF=Oryza sativa (japonica cultivar-group) cDNA clone:002-127-B02, full insert sequence. FL=gb:AK107369.1 REP_ORG=O. sativa	LOC_Os11g31330.1	L.esculentum partial mRNA (clone SENU5).|PLN	AK107369	No apical meristem protein, expressed	chr11|11981:17785636-17787999 (+) // 94.79 //
OsAffx.26375.1.S1_at	53.9	A	42.4	A	tigr:9632.m03629 TID=OsAffx.26375.1 CNT=1 FEA=mRNA TIER=ConsEnd STK=0 NOTE=sequence(s) not in UniGene DEF=hypothetical protein REP_ORG=O. sativa					chr04|11974:22643781-22644345 (+) // 100.0 //
OsAffx.31393.1.S1_at	6.7	A	111.2	A	tigr:9639.m03627 TID=OsAffx.31393.1 CNT=1 FEA=mRNA TIER=ConsEnd STK=0 NOTE=sequence(s) not in UniGene DEF=hypothetical protein REP_ORG=O. sativa					chr11|11981:23182069-23183273 (+) // 100.0 //
OsAffx.15670.1.S1_at	51.6	A	18.8	A	tigr:9634.m02866 TID=OsAffx.15670.1 CNT=1 FEA=mRNA TIER=ConsEnd STK=0 NOTE=sequence(s) not in UniGene DEF=hypothetical protein REP_ORG=O. sativa					chr06|11976:17204773-17205986 (+) // 100.0 //
OsAffx.12861.3.S1_x_at	16.8	A	65.9	A	tigr:9636.m03727 TID=OsAffx.12861.3 CNT=1 FEA=mRNA TIER=ConsEnd STK=0 NOTE=sequence(s) not in UniGene DEF=hypothetical protein REP_ORG=O. sativa					chr03|11973:7904246-7907028 (+) // 99.6 // /// chr06|11976:5607656-5610438 (+) // 99.54 // /// chr10|11980:6516435-6519216 (+) // 99.73 // /// chr08|11978:23327502-23330255 (-) // 100.0 //
OsAffx.14058.1.S1_at	7.9	A	37.6	A	tigr:9632.m02937 TID=OsAffx.14058.1 CNT=1 FEA=mRNA TIER=ConsEnd STK=0 NOTE=sequence(s) not in UniGene DEF=hypothetical protein REP_ORG=O. sativa					chr04|11974:18312976-18313812 (-) // 100.0 //
Os.26888.1.A1_s_at	73.3	A	58.5	M	gb:CB626658 DB_XREF=gi:29621647 DB_XREF=OSIIEb01A24.r CLONE=OSIIEb01A24 TID=Os.26888.1 CNT=2 FEA=EST TIER=ConsEnd STK=1 UG=Os.26888 UG_TITLE=Transcribed sequence with weak similarity to protein ref:NP_173544.1 (A.thaliana) hypothetical protein (Arabidopsis thaliana) REP_ORG=O. sativa					chr04|11974:17873771-17912317 (-) // 94.83 //
OsAffx.31654.1.S1_at	78.3	A	144.5	A	tigr:9640.m00824 TID=OsAffx.31654.1 CNT=1 FEA=mRNA TIER=ConsEnd STK=0 NOTE=sequence(s) not in UniGene DEF=hypothetical protein REP_ORG=O. sativa	LOC_Os12g08860.1	Oryza sativa (japonica cultivar-group) OsHRP mRNA for histidine-rich protein, complete cds.|PLN	AK103464	hypothetical protein	chr12|11982:4575495-4575699 (-) // 100.0 //
OsAffx.3700.1.S1_at	38.3	A	16.8	A	tigr:9632.m00129 TID=OsAffx.3700.1 CNT=1 FEA=mRNA TIER=ConsEnd STK=0 NOTE=sequence(s) not in UniGene DEF=hypothetical protein REP_ORG=O. sativa					chr04|11974:765318-768315 (+) // 100.0 //
Os.8502.7.S1_x_at	1.6	A	48.9	A	gb:BI804490 DB_XREF=gi:16577194 DB_XREF=H138C11 CLONE=H138C11 TID=Os.8502.7 CNT=24 FEA=EST TIER=Stack STK=22 UG=Os.8502 UG_TITLE=MRNA for prolamin, complete cds, clone:lambda RM4 REP_ORG=O. sativa					chr05|11975:15260213-15260692 (+) // 83.22 // /// chr05|11975:15262774-15263253 (+) // 83.22 //
OsAffx.2708.1.S1_x_at	44	A	18.1	A	tigr:9630.m02055 TID=OsAffx.2708.1 CNT=1 FEA=mRNA TIER=ConsEnd STK=0 NOTE=sequence(s) not in UniGene DEF=hypothetical protein REP_ORG=O. sativa					chr01|11971:20230033-20230275 (+) // 94.72 // /// chr02|11972:12729654-12729896 (-) // 98.37 //
Os.1723.1.S1_at	115.7	A	137.9	P	gb:AK106618.1 DB_XREF=gi:32991827 TID=Os.1723.1 CNT=3 FEA=FLmRNA TIER=FL STK=1 UG=Os.1723 UG_TITLE=(japonica cultivar-group) P0581F09.27 (P0581F09.27), mRNA DEF=Oryza sativa (japonica cultivar-group) cDNA clone:002-113-A09, full insert sequence. FL=gb:AK106618.1 REP_ORG=O. sativa					chr01|11971:10197254-10200250 (-) // 100.0 //
Os.23623.1.A1_at	70.1	A	73.1	A	gb:AK071488.1 DB_XREF=gi:32981511 TID=Os.23623.1 CNT=28 FEA=FLmRNA TIER=FL STK=0 UG=Os.23623 UG_TITLE=(japonica cultivar-group) P0002B05.13 (P0002B05.13), mRNA DEF=Oryza sativa (japonica cultivar-group) cDNA clone:J023099J04, full insert sequence. FL=gb:AK071488.1 REP_ORG=O. sativa					chr01|11971:22040578-22041796 (+) // 98.54 // /// chr04|11974:2409911-2411536 (-) // 90.21 //
OsAffx.21054.1.S1_at	103.5	A	90.3	A	gb:XM_353885.1 DB_XREF=gi:34915561 GEN=OJ1513_F02.33 TID=OsAffx.21054.1 CNT=1 FEA=mRNA TIER=ConsEnd STK=0 NOTE=sequence(s) not in UniGene DEF=Oryza sativa (japonica cultivar-group). REP_ORG=O. sativa					chr07|11977:806056-806215 (-) // 100.0 //
Os.7966.1.S1_at	114.1	M	46.6	A	gb:AK063903.1 DB_XREF=gi:32973921 TID=Os.7966.1 CNT=10 FEA=FLmRNA TIER=FL+Stack STK=8 UG=Os.7966 UG_TITLE=(japonica cultivar-group) cDNA clone:001-122-H08, full insert sequence DEF=Oryza sativa (japonica cultivar-group) cDNA clone:001-122-H08, full insert sequence. FL=gb:AK119252.1 gb:AK063903.1 REP_ORG=O. sativa					chr06|11976:22955671-22956310 (-) // 100.0 //
OsAffx.26632.2.S1_x_at	63.4	A	91.2	A	tigr:9632.m05491 TID=OsAffx.26632.2 CNT=1 FEA=mRNA TIER=ConsEnd STK=0 NOTE=sequence(s) not in UniGene DEF=hypothetical protein REP_ORG=O. sativa					chr03|11973:30287042-30288405 (+) // 36.48 // /// chr04|11974:33368088-33372704 (-) // 100.0 // /// chr12|11982:18017559-18018910 (-) // 36.33 //
OsAffx.8079.1.S1_at	20.4	A	47.1	A	tigr:9638.m02639 TID=OsAffx.8079.1 CNT=2 FEA=mRNA TIER=ConsEnd STK=0 NOTE=sequence(s) not in UniGene DEF=hypothetical protein REP_ORG=O. sativa	LOC_Os10g30690.1	Arabidopsis thaliana At1g72650/F28P22_16 mRNA, complete cds.|PLN	AK071645	hypothetical protein	chr10|11980:15652940-15658420 (+) // 100.0 //
OsAffx.16419.1.S1_at	106.1	A	13	A	tigr:9635.m02531 TID=OsAffx.16419.1 CNT=1 FEA=mRNA TIER=ConsEnd STK=0 NOTE=sequence(s) not in UniGene DEF=hypothetical protein REP_ORG=O. sativa					chr06|11976:14978014-15391810 (+) // 90.94 // /// chr07|11977:15122125-15122617 (+) // 100.0 // /// chr07|11977:15078661-15079153 (+) // 90.22 // /// chr09|11979:1015730-1016220 (-) // 90.58 //
Os.53403.1.S1_at	21.7	A	20.9	A	gb:AK072462.1 DB_XREF=gi:32982485 TID=Os.53403.1 CNT=3 FEA=FLmRNA TIER=FL STK=1 UG=Os.53403 UG_TITLE=(japonica cultivar-group) cDNA clone:J023115E06, full insert sequence DEF=Oryza sativa (japonica cultivar-group) cDNA clone:J023115E06, full insert sequence. FL=gb:AK072462.1 REP_ORG=O. sativa	LOC_Os08g39830.1	Fagus sylvatica mRNA for EIN3/EIL-like transcription regulator (einl1 gene), clone FsEINL1.|PLN	AK072462	ETHYLENE-INSENSITIVE3-like 3 protein, putative, expressed	chr08|11978:25078671-25081893 (+) // 99.88 //
OsAffx.15227.2.S1_x_at	2.7	A	32.8	A	tigr:9634.m00109 TID=OsAffx.15227.2 CNT=1 FEA=mRNA TIER=ConsEnd STK=0 NOTE=sequence(s) not in UniGene DEF=hypothetical protein REP_ORG=O. sativa					chr06|11976:615414-617865 (+) // 100.0 // /// chr11|11981:16130899-16140163 (+) // 94.55 //
OsAffx.20565.1.S1_at	4.2	A	69	A	gb:NM_195593.1 DB_XREF=gi:37532545 TID=OsAffx.20565.1 CNT=1 FEA=mRNA TIER=ConsEnd STK=0 NOTE=sequence(s) not in UniGene DEF=Oryza sativa (japonica cultivar-group) hypothetical protein (OSJNBb0036B06.19), mRNA. REP_ORG=O. sativa					chr10|11980:7989324-7992182 (+) // 100.0 //
OsAffx.21853.1.S1_at	82.9	A	50.4	A	gb:NM_189909.1 DB_XREF=gi:34906901 GEN=P0470A12.31 TID=OsAffx.21853.1 CNT=1 FEA=mRNA TIER=ConsEnd STK=0 NOTE=sequence(s) not in UniGene DEF=Oryza sativa (japonica cultivar-group) P0470A12.31 (P0470A12.31), mRNA. REP_ORG=O. sativa					chr01|11971:40131235-40131480 (+) // 100.0 //
OsAffx.28206.1.S1_at	2.5	A	49.8	A	tigr:9634.m04980 TID=OsAffx.28206.1 CNT=1 FEA=mRNA TIER=ConsEnd STK=0 NOTE=sequence(s) not in UniGene DEF=AY091188 putative storage protein REP_ORG=O. sativa	LOC_Os06g51200.1	Arabidopsis thaliana putative storage protein (At1g08040) mRNA, complete cds.|PLN	AK110259	expressed protein	chr06|11976:30976911-30979697 (+) // 100.0 //
Os.32835.1.S1_x_at	24.8	A	3	A	gb:AK102686.1 DB_XREF=gi:32987895 TID=Os.32835.1 CNT=10 FEA=FLmRNA TIER=FL STK=3 UG=Os.32835 UG_TITLE=(japonica cultivar-group) cDNA clone:J033102N12, full insert sequence DEF=Oryza sativa (japonica cultivar-group) cDNA clone:J033102N12, full insert sequence. FL=gb:AK102686.1 REP_ORG=O. sativa	LOC_Os07g27390.2	Oryza sativa Rtac1 (rtac1) mRNA, complete cds.|PLN	AK102686	expressed protein	chr06|11976:16392655-16395060 (+) // 82.56 // /// chr07|11977:15936600-15939364 (-) // 99.03 // /// chr12|11982:11401024-11403809 (-) // 93.8 //
OsAffx.25258.1.S1_at	86.9	A	46.5	A	gb:NM_192239.1 DB_XREF=gi:34911561 GEN=P0004A09.3 TID=OsAffx.25258.1 CNT=1 FEA=mRNA TIER=ConsEnd STK=0 NOTE=sequence(s) not in UniGene DEF=Oryza sativa (japonica cultivar-group) P0004A09.3 (P0004A09.3), mRNA. REP_ORG=O. sativa					chr08|11978:22324423-22325924 (+) // 91.39 // /// chr01|11971:25906114-25907719 (-) // 100.0 //
OsAffx.31292.1.S1_at	54.6	A	94.6	A	tigr:9639.m03087 TID=OsAffx.31292.1 CNT=1 FEA=mRNA TIER=ConsEnd STK=0 NOTE=sequence(s) not in UniGene DEF=hypothetical protein REP_ORG=O. sativa					chr11|11981:19578945-19579296 (+) // 100.0 //
Os.50322.1.S2_at	61.9	A	53.6	A	gb:AK120727.1 DB_XREF=gi:37990350 TID=Os.50322.1 CNT=4 FEA=FLmRNA TIER=FL STK=0 UG=Os.50322 UG_TITLE=(japonica cultivar-group) cDNA clone:002-151-E05, full insert sequence DEF=Oryza sativa (japonica cultivar-group) cDNA clone:J023002P17, full insert sequence. FL=gb:AK108815.1 gb:AK120727.1 REP_ORG=O. sativa					chr02|11972:500340-504146 (-) // 99.71 //
OsAffx.26732.1.A1_at	80.9	A	94.8	A	tigr:9633.m00407 TID=OsAffx.26732.1 CNT=1 FEA=mRNA TIER=ConsEnd STK=0 NOTE=sequence(s) not in UniGene DEF=hypothetical protein REP_ORG=O. sativa					chr05|11975:2231710-2232049 (+) // 100.0 //
OsAffx.30455.1.S1_at	3.9	A	46.3	A	tigr:9638.m01642 TID=OsAffx.30455.1 CNT=1 FEA=mRNA TIER=ConsEnd STK=0 NOTE=sequence(s) not in UniGene DEF=hypothetical protein REP_ORG=O. sativa	LOC_Os10g19990.1	Oryza sativa Rtac1 (rtac1) mRNA, complete cds.|PLN	AK065808	hypothetical protein	chr10|11980:9697119-9698348 (-) // 100.0 //
Os.27640.1.A1_s_at	23.8	A	64.9	A	gb:AK069589.1 DB_XREF=gi:32979613 TID=Os.27640.1 CNT=4 FEA=FLmRNA TIER=FL STK=1 UG=Os.27640 UG_TITLE=(japonica cultivar-group) cDNA clone:J023022C08, full insert sequence DEF=Oryza sativa (japonica cultivar-group) cDNA clone:J023022C08, full insert sequence. FL=gb:AK069589.1 REP_ORG=O. sativa					chr12|11982:22432800-22435713 (+) // 99.81 //
Os.37024.1.S1_s_at	32.2	A	52.2	A	gb:AK061278.1 DB_XREF=gi:32971296 TID=Os.37024.1 CNT=2 FEA=FLmRNA TIER=FL STK=2 UG=Os.37024 UG_TITLE=(japonica cultivar-group) cDNA clone:006-212-F03, full insert sequence DEF=Oryza sativa (japonica cultivar-group) cDNA clone:006-212-F03, full insert sequence. FL=gb:AK061278.1 REP_ORG=O. sativa	LOC_Os04g09350.3	Oryza sativa TNP2-like transposase RIM2 pseudogene mRNA, complete sequence.|PLN	AK061278	expressed protein	chr04|11974:4945535-4955297 (+) // 100.0 //
OsAffx.15417.1.A1_at	57.2	A	11	A	tigr:9634.m01390 TID=OsAffx.15417.1 CNT=1 FEA=mRNA TIER=ConsEnd STK=0 NOTE=sequence(s) not in UniGene DEF=hypothetical protein REP_ORG=O. sativa					chr06|11976:7748308-7748548 (+) // 100.0 //
OsAffx.22259.1.S1_at	10.2	A	85	A	gb:NM_187723.1 DB_XREF=gi:34902531 GEN=P0581F09.25 TID=OsAffx.22259.1 CNT=1 FEA=mRNA TIER=ConsEnd STK=0 NOTE=sequence(s) not in UniGene DEF=Oryza sativa (japonica cultivar-group) P0581F09.25 (P0581F09.25), mRNA. REP_ORG=O. sativa	LOC_Os02g41980.1	Arabidopsis thaliana putative prolyl endopeptidase (At1g76140) mRNA, partial cds.|PLN	AK065953	hypothetical protein	chr01|11971:10186497-10189756 (-) // 100.0 //
OsAffx.27637.1.S1_at	73.6	A	40.6	A	tigr:9634.m01451 TID=OsAffx.27637.1 CNT=1 FEA=mRNA TIER=ConsEnd STK=0 NOTE=sequence(s) not in UniGene DEF=hypothetical protein REP_ORG=O. sativa					chr06|11976:8175719-8177058 (+) // 96.17 //
OsAffx.19478.2.S1_s_at	59.7	A	10.4	A	tigr:9640.m00310 TID=OsAffx.19478.2 CNT=1 FEA=mRNA TIER=ConsEnd STK=0 NOTE=sequence(s) not in UniGene DEF=hypothetical protein REP_ORG=O. sativa	LOC_Os12g03950.1	Oryza sativa (japonica cultivar-group) major facilitator superfamily antiporter (mfs2) mRNA, complete cds.|PLN	AK065334	hypothetical protein	chr11|11981:1680606-1687130 (-) // 93.1 // /// chr12|11982:1634443-1641673 (-) // 99.89 //
Os.57527.1.S1_at	94.3	A	90.2	A	gb:AY114110.1 DB_XREF=gi:24474327 TID=Os.57527.1 CNT=1 FEA=FLmRNA TIER=FL STK=1 UG=Os.57527 DEF=Oryza sativa (japonica cultivar-group) apetala2 domain-containing CBF-1-like protein mRNA, complete cds. PROD=apetala2 domain-containing CBF-1-like protein FL=gb:AY114110.1 REP_ORG=O. sativa	LOC_Os04g48350.1	-----	AK106041	CRT/DRE binding factor 1, putative, expressed	chr04|11974:28601754-28602414 (+) // 100.0 //
Os.39298.1.S1_at	10.7	A	117.5	P	gb:CF295022 DB_XREF=gi:33664055 DB_XREF=30DGS--04-M10.b1 CLONE=30DGS--04-M10 TID=Os.39298.1 CNT=4 FEA=EST TIER=ConsEnd STK=0 UG=Os.39298 UG_TITLE=Transcribed sequence with weak similarity to protein ref:NP_180917.1 (A.thaliana) putative cinnamoyl-CoA reductase (Arabidopsis thaliana) REP_ORG=O. sativa	LOC_Os09g31506.1	Arabidopsis thaliana putative cinnamoyl-CoA reductase (At2g33590) mRNA, complete cds.|PLN	AK062287	cinnamoyl-CoA reductase, putative, expressed	chr09|11979:19015071-19017751 (-) // 98.15 //
Os.49880.2.S1_at	28.6	A	35.2	A	gb:AK109726.1 DB_XREF=gi:32994935 TID=Os.49880.2 CNT=1 FEA=FLmRNA TIER=FL STK=1 UG=Os.49880 UG_TITLE=(japonica cultivar-group) cDNA clone:002-146-B08, full insert sequence DEF=Oryza sativa (japonica cultivar-group) cDNA clone:002-146-B08, full insert sequence. FL=gb:AK109726.1 REP_ORG=O. sativa					chr08|11978:24532989-24535594 (+) // 100.0 //
OsAffx.9609.1.S1_at	105.7	A	34.5	A	gb:NM_190219.1 DB_XREF=gi:34907521 GEN=B1099D03.32 TID=OsAffx.9609.1 CNT=1 FEA=mRNA TIER=ConsEnd STK=0 NOTE=sequence(s) not in UniGene DEF=Oryza sativa (japonica cultivar-group) B1099D03.32 (B1099D03.32), mRNA. REP_ORG=O. sativa					chr01|11971:39039120-39043295 (-) // 100.0 //
Os.9886.1.S1_at	97.9	P	82.6	A	gb:AK070444.1 DB_XREF=gi:32980468 TID=Os.9886.1 CNT=3 FEA=FLmRNA TIER=FL STK=1 UG=Os.9886 UG_TITLE=(japonica cultivar-group) cDNA clone:J023052K11, full insert sequence DEF=Oryza sativa (japonica cultivar-group) cDNA clone:J023052K11, full insert sequence. FL=gb:AK070444.1 REP_ORG=O. sativa					chr04|11974:924987-930143 (+) // 99.43 //
OsAffx.26707.1.S1_at	46.7	A	70.5	A	tigr:9633.m00236 TID=OsAffx.26707.1 CNT=1 FEA=mRNA TIER=ConsEnd STK=0 NOTE=sequence(s) not in UniGene DEF=hypothetical protein REP_ORG=O. sativa					chr05|11975:1238092-1239939 (-) // 100.0 //
Os.49465.1.S1_at	4.3	A	90.1	A	gb:AK109422.2 DB_XREF=gi:42821736 TID=Os.49465.1 CNT=1 FEA=FLmRNA TIER=FL STK=1 UG=Os.49465 UG_TITLE=(japonica cultivar-group) cDNA clone:006-305-E11, full insert sequence DEF=Oryza sativa (japonica cultivar-group) cDNA clone:006-305-E11, full insert sequence. FL=gb:AK109422.2 REP_ORG=O. sativa					chr10|11980:8505786-8506811 (-) // 100.0 //
OsAffx.16324.1.S1_at	120.8	P	13.6	A	gb:NM_185291.1 DB_XREF=gi:34897667 GEN=OSJNBb0091I19.28 TID=OsAffx.16324.1 CNT=1 FEA=mRNA TIER=ConsEnd STK=0 NOTE=sequence(s) not in UniGene DEF=Oryza sativa (japonica cultivar-group) OSJNBb0091I19.28 (OSJNBb0091I19.28), mRNA. REP_ORG=O. sativa					chr07|11977:10932722-10933068 (+) // 100.0 //
OsAffx.23377.1.S1_at	8.4	A	57.2	A	gb:NM_183804.1 DB_XREF=gi:34894735 GEN=OSJNBa0011P19.18 TID=OsAffx.23377.1 CNT=1 FEA=mRNA TIER=ConsEnd STK=0 NOTE=sequence(s) not in UniGene DEF=Oryza sativa (japonica cultivar-group) OSJNBa0011P19.18 (OSJNBa0011P19.18), mRNA. REP_ORG=O. sativa					chr01|11971:12425859-12426606 (+) // 100.0 //
Os.53908.1.S1_at	22.7	A	29.5	A	gb:AK100760.1 DB_XREF=gi:32985969 TID=Os.53908.1 CNT=1 FEA=FLmRNA TIER=FL STK=1 UG=Os.53908 UG_TITLE=(japonica cultivar-group) cDNA clone:J023119H05, full insert sequence DEF=Oryza sativa (japonica cultivar-group) cDNA clone:J023119H05, full insert sequence. FL=gb:AK100760.1 REP_ORG=O. sativa	LOC_Os04g21430.1	P.sativum (Alaska) NTPase mRNA for nucleoside triphosphatase.|PLN	AK100760	expressed protein	chr12|11982:1110713-1133301 (+) // 99.95 //
OsAffx.7220.1.S1_at	5.5	A	48.9	A	tigr:9639.m02464 TID=OsAffx.7220.1 CNT=1 FEA=mRNA TIER=ConsEnd STK=0 NOTE=sequence(s) not in UniGene DEF=hypothetical protein REP_ORG=O. sativa					chr11|11981:15311591-15312328 (-) // 100.0 //
OsAffx.1165.1.S1_at	64.3	A	22.4	A	gb:NM_189362.1 DB_XREF=gi:34905807 GEN=P0401G10.30 TID=OsAffx.1165.1 CNT=1 FEA=mRNA TIER=ConsEnd STK=0 NOTE=sequence(s) not in UniGene DEF=Oryza sativa (japonica cultivar-group) P0401G10.30 (P0401G10.30), mRNA. REP_ORG=O. sativa					chr01|11971:42717425-42717870 (-) // 99.51 //
Os.15823.1.A1_at	47	A	34	A	gb:BI305367 DB_XREF=gi:14980689 DB_XREF=NRS2_0_I08 CLONE=NRS2_0_I08 TID=Os.15823.1 CNT=2 FEA=EST TIER=ConsEnd STK=2 UG=Os.15823 UG_TITLE=Transcribed sequences REP_ORG=O. sativa					chr12|11982:8848852-8849181 (+) // 92.88 //
Os.7989.1.S1_at	125.6	P	13.3	A	gb:CB618033 DB_XREF=gi:29613020 DB_XREF=OSIIEa01J23.r CLONE=OSIIEa01J23 TID=Os.7989.1 CNT=28 FEA=EST TIER=Stack STK=11 UG=Os.7989 UG_TITLE=Transcribed sequence with weak similarity to protein ref:NP_179650.1 (A.thaliana) putative tyrosine aminotransferase (Arabidopsis thaliana) REP_ORG=O. sativa	LOC_Os02g20360.1	Hordeum vulgare naat-A mRNA for nicotianamine aminotransferase A, complete cds.|PLN	AK060537	tyrosine/nicotianamine aminotransferases family protein, expressed	chr02|11972:11997093-12002615 (-) // 99.94 //
OsAffx.3854.1.A1_at	85.1	A	4	A	tigr:9632.m02041 TID=OsAffx.3854.1 CNT=1 FEA=mRNA TIER=ConsEnd STK=0 NOTE=sequence(s) not in UniGene DEF=hypothetical protein REP_ORG=O. sativa					chr04|11974:12521195-12521447 (+) // 100.0 //
Os.20387.1.S1_at	4	A	109.7	A	gb:BI798776 DB_XREF=gi:15850500 DB_XREF=H116D09 CLONE=H116D09 TID=Os.20387.1 CNT=6 FEA=EST TIER=ConsEnd STK=0 UG=Os.20387 UG_TITLE=Transcribed sequence with weak similarity to protein ref:NP_192984.1 (A.thaliana) pEARLI 1-like protein (Arabidopsis thaliana) REP_ORG=O. sativa					chr03|11973:7938145-7938922 (-) // 100.0 //
Os.51838.1.S1_at	56.6	A	70.3	A	gb:AK063988.1 DB_XREF=gi:32974006 TID=Os.51838.1 CNT=3 FEA=FLmRNA TIER=FL STK=1 UG=Os.51838 UG_TITLE=(japonica cultivar-group) cDNA clone:J033075P18, full insert sequence DEF=Oryza sativa (japonica cultivar-group) cDNA clone:001-124-D12, full insert sequence. FL=gb:AK063988.1 gb:AK099330.1 gb:AK099392.1 REP_ORG=O. sativa	LOC_Os09g28400.1	Rice alpha-amylase mRNA, complete cds, clone pOS137.|PLN	AK063988	Alpha-amylase isozyme 3A precursor, putative, expressed	chr09|11979:17287991-17290251 (+) // 99.88 //
OsAffx.7512.1.S1_at	37.8	A	63.5	A	tigr:9640.m00671 TID=OsAffx.7512.1 CNT=1 FEA=mRNA TIER=ConsEnd STK=0 NOTE=sequence(s) not in UniGene DEF=hypothetical protein REP_ORG=O. sativa	LOC_Os12g07420.1	Arabidopsis thaliana AT5g09850/MYH9_6 mRNA, complete cds.|PLN	AK099823	hypothetical protein	chr12|11982:3661129-3661579 (+) // 100.0 //
Os.52069.1.S1_at	27.4	A	29.7	A	gb:AK064655.1 DB_XREF=gi:32974673 TID=Os.52069.1 CNT=2 FEA=FLmRNA TIER=FL STK=1 UG=Os.52069 UG_TITLE=(japonica cultivar-group) cDNA clone:002-114-F08, full insert sequence DEF=Oryza sativa (japonica cultivar-group) cDNA clone:002-114-F08, full insert sequence. FL=gb:AK064655.1 REP_ORG=O. sativa					chr03|11973:17408099-17411833 (-) // 100.0 //
Os.49375.1.S1_at	67.5	M	18.7	A	gb:AK103572.1 DB_XREF=gi:32988781 TID=Os.49375.1 CNT=3 FEA=FLmRNA TIER=FL STK=0 UG=Os.49375 UG_TITLE=(japonica cultivar-group) cDNA clone:J033132N13, full insert sequence DEF=Oryza sativa (japonica cultivar-group) cDNA clone:J033132N13, full insert sequence. FL=gb:AK103572.1 REP_ORG=O. sativa		Solanum tuberosum mRNA for external rotenone-insensitive NADPH dehydrogenase (ndb1 gene).|PLN	AK103572		chr06|11976:28503224-28507824 (-) // 99.83 //
OsAffx.16383.1.S1_at	9.1	A	48.7	A	tigr:9635.m02257 TID=OsAffx.16383.1 CNT=1 FEA=mRNA TIER=ConsEnd STK=0 NOTE=sequence(s) not in UniGene DEF=hypothetical protein REP_ORG=O. sativa					chr07|11977:13371610-13372025 (-) // 100.0 //
OsAffx.14719.1.S1_at	41	A	4.7	A	tigr:9633.m01429 TID=OsAffx.14719.1 CNT=1 FEA=mRNA TIER=ConsEnd STK=0 NOTE=sequence(s) not in UniGene DEF=hypothetical protein REP_ORG=O. sativa					chr05|11975:9043029-9046088 (-) // 100.0 //
Os.19951.1.A1_at	40.1	A	66.1	A	gb:AJ494928.1 DB_XREF=gi:27527462 TID=Os.19951.1 CNT=1 FEA=RNA TIER=ConsEnd STK=0 UG=Os.19951 UG_TITLE=Z226 snoRNA DEF=Oryza sativa Z226 snoRNA. REP_ORG=O. sativa					chr10|11980:18766564-18766675 (+) // 100.0 //
OsAffx.30177.1.S1_at	46.8	A	1.8	A	tigr:9632.m05144 TID=OsAffx.30177.1 CNT=1 FEA=mRNA TIER=ConsEnd STK=0 NOTE=sequence(s) not in UniGene DEF=Similar to XA1 REP_ORG=O. sativa					chr04|11974:31381059-31385140 (+) // 100.0 //
Os.10379.1.S1_at	2.3	A	98.1	A	gb:AU075971 DB_XREF=gi:5607299 DB_XREF=AU075971 CLONE=C10011_12Z TID=Os.10379.1 CNT=6 FEA=EST TIER=ConsEnd STK=0 UG=Os.10379 UG_TITLE=Transcribed sequence with weak similarity to protein ref:NP_563710.1 (A.thaliana) expressed protein (Arabidopsis thaliana) REP_ORG=O. sativa					chr02|11972:30462880-30464254 (-) // 100.0 //
OsAffx.19340.3.S1_at	4.6	A	56.8	A	tigr:9639.m03940 TID=OsAffx.19340.3 CNT=1 FEA=mRNA TIER=ConsEnd STK=0 NOTE=sequence(s) not in UniGene DEF=hypothetical protein REP_ORG=O. sativa	LOC_Os11g42700.1	Homo sapiens KIAA0185 mRNA, complete cds.|PRI	AK109978	hypothetical protein	chr11|11981:25219225-25220437 (+) // 100.0 // /// chr11|11981:25131918-25237866 (+) // 90.76 //
Os.49859.1.S1_at	1857.8	P	1018.2	P	gb:AK112070.1 DB_XREF=gi:37988733 TID=Os.49859.1 CNT=1 FEA=FLmRNA TIER=FL STK=1 UG=Os.49859 UG_TITLE=(japonica cultivar-group) cDNA clone:001-120-D07, full insert sequence DEF=Oryza sativa (japonica cultivar-group) cDNA clone:001-120-D07, full insert sequence. FL=gb:AK112070.1 REP_ORG=O. sativa	LOC_Os02g40070.1	Arabidopsis thaliana clone at1g51190 AP2/EREBP transcription factor mRNA, complete cds.|PLN	AK112070	AP2/EREBP transcription factor BABY BOOM, putative, expressed	chr02|11972:24258334-24260428 (+) // 99.92 //
OsAffx.30120.1.S1_at	28.9	A	82.1	P	tigr:9637.m02849 TID=OsAffx.30120.1 CNT=1 FEA=mRNA TIER=ConsEnd STK=0 NOTE=sequence(s) not in UniGene DEF=Ribosomal protein L32, putative REP_ORG=O. sativa					chr09|11979:19395572-19404516 (+) // 100.0 //
Os.54922.1.S1_at	55.4	A	43	A	gb:AK107111.1 DB_XREF=gi:32992320 TID=Os.54922.1 CNT=1 FEA=FLmRNA TIER=FL STK=1 UG=Os.54922 UG_TITLE=(japonica cultivar-group) cDNA clone:002-123-A06, full insert sequence DEF=Oryza sativa (japonica cultivar-group) cDNA clone:002-123-A06, full insert sequence. FL=gb:AK107111.1 REP_ORG=O. sativa					chr08|11978:18630806-18633728 (-) // 99.93 //
OsAffx.17626.1.S1_s_at	48.3	A	41.8	A	tigr:9637.m00754 TID=OsAffx.17626.1 CNT=1 FEA=mRNA TIER=ConsEnd STK=0 NOTE=sequence(s) not in UniGene DEF=expressed protein REP_ORG=O. sativa					chr09|11979:5402291-5403107 (-) // 100.0 //
Os.53222.1.S1_at	55.2	A	68.7	A	gb:AK071442.1 DB_XREF=gi:32981465 TID=Os.53222.1 CNT=2 FEA=FLmRNA TIER=FL STK=1 UG=Os.53222 UG_TITLE=(japonica cultivar-group) cDNA clone:J023091M14, full insert sequence DEF=Oryza sativa (japonica cultivar-group) cDNA clone:J023091M14, full insert sequence. FL=gb:AK071442.1 REP_ORG=O. sativa					chr08|11978:6220013-6224960 (+) // 99.89 //
Os.5717.1.S1_at	150.6	A	32.7	A	gb:AK063625.1 DB_XREF=gi:32973643 TID=Os.5717.1 CNT=5 FEA=FLmRNA TIER=FL STK=0 UG=Os.5717 UG_TITLE=(japonica cultivar-group) cDNA clone:001-118-E12, full insert sequence DEF=Oryza sativa (japonica cultivar-group) cDNA clone:001-118-E12, full insert sequence. FL=gb:AK063625.1 REP_ORG=O. sativa		Hordeum vulgare caleosin 1 (Clo1) mRNA, complete cds.|PLN	AK063625		chr04|11974:25335657-25337362 (-) // 98.56 //
OsAffx.30348.1.S1_at	4.5	A	87.8	P	tigr:9638.m00769 TID=OsAffx.30348.1 CNT=1 FEA=mRNA TIER=ConsEnd STK=0 NOTE=sequence(s) not in UniGene DEF=Retinal pigment epithelial membrane protein REP_ORG=O. sativa	LOC_Os10g08980.1	Oryza sativa (japonica cultivar-group) 9-cis-epoxycarotenoid dioxygenase 2 (NCED2) mRNA, complete cds.|PLN	AK120176	zeaxanthin cleavage oxygenase, putative	chr10|11980:4623192-4626048 (+) // 100.0 //
Os.18707.1.S1_at	85.7	M	64.6	P	gb:AK069533.1 DB_XREF=gi:32979557 TID=Os.18707.1 CNT=5 FEA=FLmRNA TIER=FL STK=1 UG=Os.18707 UG_TITLE=(japonica cultivar-group) cDNA clone:J023019M18, full insert sequence DEF=Oryza sativa (japonica cultivar-group) cDNA clone:J023019M18, full insert sequence. FL=gb:AK069533.1 REP_ORG=O. sativa	LOC_Os11g04020.1	Oryza sativa (japonica cultivar-group) major facilitator superfamily antiporter (mfs2) mRNA, complete cds.|PLN	AK069533	major facilitator superfamily antiporter, putative, expressed	chr11|11981:1617494-1623136 (-) // 98.86 // /// chr12|11982:1567047-1571565 (-) // 72.47 //
Os.46482.1.S1_at	111.4	A	66.4	A	gb:AK072336.1 DB_XREF=gi:32982359 TID=Os.46482.1 CNT=4 FEA=FLmRNA TIER=FL STK=1 UG=Os.46482 UG_TITLE=(japonica cultivar-group) hypothetical protein (OSJNBa0057L21.15), mRNA DEF=Oryza sativa (japonica cultivar-group) cDNA clone:J023044D03, full insert sequence. FL=gb:AK072336.1 REP_ORG=O. sativa	LOC_Os10g41790.1	Arabidopsis thaliana AT5g46920/MQD22_6 mRNA, complete cds.|PLN	AK072336	intron maturase, type II family protein, putative, expressed	chr10|11980:22159565-22162538 (+) // 99.8 //
Os.24029.1.A1_at	2.7	A	102.3	A	gb:AK064761.1 DB_XREF=gi:32974779 TID=Os.24029.1 CNT=1 FEA=FLmRNA TIER=FL STK=1 UG=Os.24029 UG_TITLE=(japonica cultivar-group) cDNA clone:002-120-H03, full insert sequence DEF=Oryza sativa (japonica cultivar-group) cDNA clone:002-120-H03, full insert sequence. FL=gb:AK064761.1 REP_ORG=O. sativa					chr04|11974:6077190-6081005 (+) // 99.88 //
Os.46837.1.S1_at	197.7	P	382.1	P	gb:AK108560.1 DB_XREF=gi:32993769 TID=Os.46837.1 CNT=2 FEA=FLmRNA TIER=FL STK=1 UG=Os.46837 UG_TITLE=(japonica cultivar-group) putative lipid transfer protein (OSJNAb0078C13.10), mRNA DEF=Oryza sativa (japonica cultivar-group) cDNA clone:002-145-A10, full insert sequence. FL=gb:AK108560.1 REP_ORG=O. sativa	LOC_Os10g20830.1	Oryza sativa root-specific RCc2 mRNA, complete cds.|PLN	AK108560	Cortical cell delineating protein precursor, putative, expressed	chr10|11980:10231744-10232463 (-) // 99.72 //
OsAffx.7260.1.S1_at	8.6	A	66.1	A	tigr:9639.m02772 TID=OsAffx.7260.1 CNT=1 FEA=mRNA TIER=ConsEnd STK=0 NOTE=sequence(s) not in UniGene DEF=hypothetical protein REP_ORG=O. sativa					chr11|11981:17330635-17331077 (+) // 100.0 //
Os.38077.2.S1_at	50.6	A	46.6	A	gb:NM_192563.1 DB_XREF=gi:34912209 GEN=P0415C01.7 TID=Os.38077.2 CNT=1 FEA=mRNA TIER=ConsEnd STK=0 UG=Os.38077 UG_TITLE=(japonica cultivar-group) P0415C01.7 (P0415C01.7), mRNA DEF=Oryza sativa (japonica cultivar-group) P0415C01.7 (P0415C01.7), mRNA. REP_ORG=O. sativa	LOC_Os01g40640.2	Bigelowiella natans ribosomal protein rpS1 mRNA, complete cds; nuclear gene for plastid product.|INV	AK099851	S1 RNA binding domain PF|00575 containing protein, putative, expressed	chr01|11971:23307363-23309983 (-) // 100.0 //
Os.27000.2.S1_x_at	111.5	P	110.9	A	gb:AK101808.1 DB_XREF=gi:32987017 TID=Os.27000.2 CNT=2 FEA=FLmRNA TIER=FL STK=1 UG=Os.27000 UG_TITLE=(japonica cultivar-group) cDNA clone:J033066L01, full insert sequence DEF=Oryza sativa (japonica cultivar-group) cDNA clone:J033066L01, full insert sequence. FL=gb:AK101808.1 REP_ORG=O. sativa	LOC_Os06g04040.4	Arabidopsis thaliana At4g29860 mRNA for unknown protein, complete cds, clone: RAFL21-32-H16.|PLN	AK112079	Guanine nucleotide-binding protein beta subunit-like protein 1, putative, expressed	chr06|11976:1647595-1653195 (+) // 99.97 //
OsAffx.21396.1.S1_at	64.7	A	67.3	A	tigr:9629.m03946 TID=OsAffx.21396.1 CNT=2 FEA=mRNA TIER=ConsEnd STK=0 NOTE=sequence(s) not in UniGene DEF=F-box domain, putative REP_ORG=O. sativa					chr01|11971:23687473-23689180 (+) // 100.0 //
Os.21957.2.S1_at	51.9	A	24.7	A	gb:AK069771.1 DB_XREF=gi:32979795 TID=Os.21957.2 CNT=5 FEA=FLmRNA TIER=FL STK=0 UG=Os.21957 UG_TITLE=(japonica cultivar-group) putative LeOPT1 - oligopeptide transporter (OSJNBb0012A20.10), mRNA DEF=Oryza sativa (japonica cultivar-group) cDNA clone:J023028O11, full insert sequence. FL=gb:AK069771.1 REP_ORG=O. sativa	LOC_Os10g02260.1	Lycopersicon esculentum oligopeptide transporter (LeOPT1) mRNA, complete cds.|PLN	AK069771	POT family protein, expressed	chr10|11980:790209-793033 (-) // 94.07 //
OsAffx.17847.1.S1_at	20.5	A	61.6	A	tigr:9637.m01936 TID=OsAffx.17847.1 CNT=1 FEA=mRNA TIER=ConsEnd STK=0 NOTE=sequence(s) not in UniGene DEF=hypothetical protein REP_ORG=O. sativa					chr09|11979:13470506-13471765 (+) // 100.0 //
OsAffx.15189.1.S1_at	42.3	P	3.7	A	tigr:9633.m04816 TID=OsAffx.15189.1 CNT=1 FEA=mRNA TIER=ConsEnd STK=0 NOTE=sequence(s) not in UniGene DEF=hypothetical protein REP_ORG=O. sativa					chr05|11975:29228718-29229384 (-) // 100.0 //
Os.53046.1.S1_at	57.9	A	55.7	P	gb:AK070587.1 DB_XREF=gi:32980611 TID=Os.53046.1 CNT=1 FEA=FLmRNA TIER=FL STK=1 UG=Os.53046 UG_TITLE=(japonica cultivar-group) cDNA clone:J023062H24, full insert sequence DEF=Oryza sativa (japonica cultivar-group) cDNA clone:J023062H24, full insert sequence. FL=gb:AK070587.1 REP_ORG=O. sativa					chr01|11971:41670175-41671113 (+) // 99.88 //
OsAffx.4557.1.S1_s_at	79.3	A	93.5	A	tigr:9633.m03651 TID=OsAffx.4557.1 CNT=1 FEA=mRNA TIER=ConsEnd STK=0 NOTE=sequence(s) not in UniGene DEF=cold regulated protein REP_ORG=O. sativa					chr05|11975:22930378-22931153 (-) // 100.0 //
OsAffx.7019.1.S1_at	59.6	A	2.9	A	tigr:9639.m00584 TID=OsAffx.7019.1 CNT=1 FEA=mRNA TIER=ConsEnd STK=0 NOTE=sequence(s) not in UniGene DEF=hypothetical protein REP_ORG=O. sativa					chr11|11981:3150824-3151366 (+) // 100.0 //
OsAffx.21652.1.S1_at	3.3	A	45.3	A	gb:NM_191069.1 DB_XREF=gi:34909221 GEN=P0432B10.21 TID=OsAffx.21652.1 CNT=1 FEA=mRNA TIER=ConsEnd STK=0 NOTE=sequence(s) not in UniGene DEF=Oryza sativa (japonica cultivar-group) P0432B10.21 (P0432B10.21), mRNA. REP_ORG=O. sativa					chr01|11971:34946183-34946432 (-) // 100.0 //
Os.54824.1.S1_at	86.3	A	104.4	A	gb:AK106841.1 DB_XREF=gi:32992050 TID=Os.54824.1 CNT=3 FEA=FLmRNA TIER=FL STK=1 UG=Os.54824 UG_TITLE=(japonica cultivar-group) cDNA clone:002-116-H06, full insert sequence DEF=Oryza sativa (japonica cultivar-group) cDNA clone:002-116-H06, full insert sequence. FL=gb:AK106841.1 REP_ORG=O. sativa	LOC_Os03g14500.1	Arabidopsis thaliana putative protein (At5g12900) mRNA, complete cds.|PLN	AK106841	expressed protein	chr03|11973:7850546-7852419 (+) // 99.39 //
OsAffx.31827.1.S1_at	83.3	A	4.1	A	tigr:9640.m02076 TID=OsAffx.31827.1 CNT=1 FEA=mRNA TIER=ConsEnd STK=0 NOTE=sequence(s) not in UniGene DEF=hypothetical protein REP_ORG=O. sativa					chr12|11982:12370569-12373181 (-) // 100.0 //
Os.46300.1.S1_at	54.5	A	24.2	A	gb:NM_195284.1 DB_XREF=gi:37531927 TID=Os.46300.1 CNT=1 FEA=mRNA TIER=ConsEnd STK=0 UG=Os.46300 DEF=Oryza sativa (japonica cultivar-group) putative reverse transcriptase (OSJNBa0040E17.26), mRNA. PROD=putative reverse transcriptase REP_ORG=O. sativa					chr10|11980:6063490-6066151 (-) // 100.0 //
Os.22836.4.A1_at	45.7	A	4.4	A	gb:CB965645 DB_XREF=gi:30227753 DB_XREF=NL24_H06 CLONE=NL24_H06 TID=Os.22836.4 CNT=12 FEA=EST TIER=Stack STK=12 UG=Os.22836 UG_TITLE=(japonica cultivar-group) putative DEIH-box RNADNA helicase (OSJNBb0053G03.15), mRNA REP_ORG=O. sativa	LOC_Os01g56190.1	Arabidopsis thaliana Col-O putative RNA helicase A mRNA, complete cds.|PLN	AK122168	RNA helicase A, putative, expressed	chr01|11971:32686794-32687170 (-) // 96.84 //
Os.5263.1.S1_at	84.9	A	115	A	gb:AK067423.1 DB_XREF=gi:32977441 TID=Os.5263.1 CNT=1 FEA=FLmRNA TIER=FL STK=1 UG=Os.5263 UG_TITLE=(japonica cultivar-group) cDNA clone:J013105O10, full insert sequence DEF=Oryza sativa (japonica cultivar-group) cDNA clone:J013105O10, full insert sequence. FL=gb:AK067423.1 REP_ORG=O. sativa	LOC_Os11g04660.1	Lycopersicon esculentum putative strictosidine synthase mRNA, complete cds.|PLN	AK067423	Strictosidine synthase family protein	chr11|11981:1982347-1984231 (+) // 99.89 // /// chr12|11982:1885325-1887177 (+) // 98.11 //
OsAffx.3312.1.S1_at	71.8	A	45.8	A	tigr:9631.m02407 TID=OsAffx.3312.1 CNT=1 FEA=mRNA TIER=ConsEnd STK=0 NOTE=sequence(s) not in UniGene DEF=Terpene synthase family, metal binding domain, putative REP_ORG=O. sativa					chr03|11973:14039455-14045329 (+) // 100.0 //
Os.49799.1.S1_at	90.8	A	67.7	A	gb:AK111640.1 DB_XREF=gi:37988303 TID=Os.49799.1 CNT=2 FEA=FLmRNA TIER=FL STK=1 UG=Os.49799 UG_TITLE=(japonica cultivar-group) cDNA clone:J013127D07, full insert sequence DEF=Oryza sativa (japonica cultivar-group) cDNA clone:J013127D07, full insert sequence. FL=gb:AK111640.1 REP_ORG=O. sativa	LOC_Os08g14990.1	Arabidopsis thaliana putative receptor kinase (At3g47570) mRNA, complete cds.|PLN	AK111640	Leucine Rich Repeat family protein, expressed	chr08|11978:9033391-9036899 (+) // 99.97 //
Os.51742.1.S1_x_at	95.1	A	211.9	P	gb:AK063583.1 DB_XREF=gi:32973601 TID=Os.51742.1 CNT=3 FEA=FLmRNA TIER=FL STK=1 UG=Os.51742 UG_TITLE=(japonica cultivar-group) cDNA clone:001-117-H12, full insert sequence DEF=Oryza sativa (japonica cultivar-group) cDNA clone:001-117-H12, full insert sequence. FL=gb:AK063583.1 REP_ORG=O. sativa					chr02|11972:22616514-22617293 (+) // 99.43 //
OsAffx.3730.1.S1_at	31.7	A	4.8	A	tigr:9632.m00489 TID=OsAffx.3730.1 CNT=1 FEA=mRNA TIER=ConsEnd STK=0 NOTE=sequence(s) not in UniGene DEF=hypothetical protein REP_ORG=O. sativa					chr04|11974:2953334-2955668 (-) // 100.0 //
Os.12266.1.S1_at	3049.3	P	4672.3	P	gb:BE040818 DB_XREF=gi:8336284 DB_XREF=OF12B05 TID=Os.12266.1 CNT=23 FEA=EST TIER=Stack STK=8 UG=Os.12266 UG_TITLE=Transcribed sequence with weak similarity to protein ref:NP_568160.1 (A.thaliana) putative protein (Arabidopsis thaliana) REP_ORG=O. sativa	LOC_Os05g06780.1	Gene identified as being necessary in growth of Escherichia coli.|PAT	AK110485	protease inhibitor/seed storage/lipid transfer protein, putative, expressed	chr05|11975:3517581-3518981 (-) // 99.86 //
Os.49499.1.A1_at	76.5	A	4.8	A	gb:AF358774.1 DB_XREF=gi:19070774 TID=Os.49499.1 CNT=1 FEA=mRNA TIER=ConsEnd STK=0 UG=Os.49499 UG_TITLE=Clone Osl282 putative NADH subunit 2 protein mRNA, partial cds DEF=Oryza sativa clone Osl282 putative NADH subunit 2 protein mRNA, partial cds. REP_ORG=O. sativa	LOC_Os02g03220.1	Oryza sativa clone Osl282 putative NADH subunit 2 protein mRNA, partial cds.|PLN	AK064457	expressed protein	chr10|11980:5429034-5429992 (+) // 98.02 // /// chr10|11980:21579273-21580029 (-) // 99.47 //
OsAffx.21658.1.S1_at	4.6	A	63.4	A	gb:NM_191044.1 DB_XREF=gi:34909171 GEN=P0468B07.29 TID=OsAffx.21658.1 CNT=1 FEA=mRNA TIER=ConsEnd STK=0 NOTE=sequence(s) not in UniGene DEF=Oryza sativa (japonica cultivar-group) P0468B07.29 (P0468B07.29), mRNA. REP_ORG=O. sativa					chr01|11971:34804851-34806260 (+) // 100.0 //
OsAffx.31169.1.S1_at	7.4	A	98.4	A	tigr:9639.m02487 TID=OsAffx.31169.1 CNT=1 FEA=mRNA TIER=ConsEnd STK=0 NOTE=sequence(s) not in UniGene DEF=hypothetical protein REP_ORG=O. sativa					chr11|11981:15426155-15426852 (-) // 100.0 //
OsAffx.25974.1.S1_at	23	A	46	A	tigr:9632.m00968 TID=OsAffx.25974.1 CNT=1 FEA=mRNA TIER=ConsEnd STK=0 NOTE=sequence(s) not in UniGene DEF=hypothetical protein REP_ORG=O. sativa					chr04|11974:5911516-5911683 (-) // 89.78 //
Os.1131.2.S1_x_at	109.7	A	4.8	A	gb:NM_185795.1 DB_XREF=gi:34898675 GEN=P0676F10.27 TID=Os.1131.2 CNT=1 FEA=mRNA TIER=ConsEnd STK=0 UG=Os.1131 DEF=Oryza sativa (japonica cultivar-group) putative peroxidase (P0676F10.27), mRNA. PROD=putative peroxidase REP_ORG=O. sativa	LOC_Os06g16350.1	A.thaliana mRNA for peroxidase ATP23a.|PLN	AK060295	Peroxidase 11 precursor, putative, expressed	chr06|11976:9325254-9327155 (-) // 100.0 //
Os.18648.1.S1_at	117	P	38.1	A	gb:AK108823.1 DB_XREF=gi:32994032 TID=Os.18648.1 CNT=4 FEA=FLmRNA TIER=FL STK=1 UG=Os.18648 UG_TITLE=(japonica cultivar-group) hypothetical protein predicted by GlimmerM (OJ1351_C05.20), mRNA DEF=Oryza sativa (japonica cultivar-group) cDNA clone:002-151-F04, full insert sequence. FL=gb:AK108823.1 REP_ORG=O. sativa					chr07|11977:2177935-2178800 (+) // 99.54 //
Os.17577.1.S1_x_at	79.8	A	110.3	A	gb:AK121482.1 DB_XREF=gi:37991105 TID=Os.17577.1 CNT=20 FEA=FLmRNA TIER=FL STK=1 UG=Os.17577 UG_TITLE=(japonica cultivar-group) cDNA clone:J033099J19, full insert sequence DEF=Oryza sativa (japonica cultivar-group) cDNA clone:J023149L10, full insert sequence. FL=gb:AK071091.1 gb:AK070060.1 gb:AK121482.1 REP_ORG=O. sativa	LOC_Os09g21370.1	Triticum aestivum thiol protease mRNA, complete cds.|PLN	AK121482	Papain family cysteine protease containing protein, expressed	chr11|11981:12942580-12946440 (+) // 66.88 // /// chr09|11979:12896570-12898548 (-) // 99.47 //
Os.55704.1.S1_at	28.5	A	55.5	A	gb:AK108606.1 DB_XREF=gi:32993815 TID=Os.55704.1 CNT=1 FEA=FLmRNA TIER=FL STK=1 UG=Os.55704 UG_TITLE=(japonica cultivar-group) cDNA clone:002-146-G12, full insert sequence DEF=Oryza sativa (japonica cultivar-group) cDNA clone:002-146-G12, full insert sequence. FL=gb:AK108606.1 REP_ORG=O. sativa					chr04|11974:16360907-16363417 (+) // 99.8 //
OsAffx.2171.1.S1_at	3.4	A	50.2	A	tigr:9629.m03494 TID=OsAffx.2171.1 CNT=1 FEA=mRNA TIER=ConsEnd STK=0 NOTE=sequence(s) not in UniGene DEF=expressed protein REP_ORG=O. sativa					chr01|11971:20927329-20929106 (-) // 100.0 //
OsAffx.27955.1.S1_at	32.7	A	22.1	A	tigr:9634.m03391 TID=OsAffx.27955.1 CNT=1 FEA=mRNA TIER=ConsEnd STK=0 NOTE=sequence(s) not in UniGene DEF=Similar to 123852 rab11 REP_ORG=O. sativa					chr06|11976:20897723-20900567 (-) // 100.0 //
Os.18711.1.S1_at	3298.6	P	8097.1	P	gb:CA757605 DB_XREF=gi:25801644 DB_XREF=OE04A12-T3.ab1 CLONE=OE04A12-T3.ab1 TID=Os.18711.1 CNT=5 FEA=mRNA TIER=ConsEnd STK=0 UG=Os.18711 UG_TITLE=(japonica cultivar-group) putative glycine-rich protein (OSJNBa0068N06.5), mRNA REP_ORG=O. sativa					chr10|11980:16186450-16187321 (-) // 99.89 //
OsAffx.2643.1.S1_at	556.5	A	945.6	P	tigr:9630.m01561 TID=OsAffx.2643.1 CNT=1 FEA=mRNA TIER=ConsEnd STK=0 NOTE=sequence(s) not in UniGene DEF=alpha-expansin REP_ORG=O. sativa	LOC_Os02g16730.1	Oryza sativa (japonica cultivar-group) expansin Os-EXPA2 (Os-EXPA2) mRNA, complete cds.|PLN	AK070463	Alpha-expansin 11 precursor, putative, expressed	chr02|11972:9551949-9553178 (+) // 100.0 //
OsAffx.21740.1.S1_at	11.6	A	69.6	A	gb:NM_190597.1 DB_XREF=gi:34908277 GEN=P0005H10.11 TID=OsAffx.21740.1 CNT=1 FEA=mRNA TIER=ConsEnd STK=0 NOTE=sequence(s) not in UniGene DEF=Oryza sativa (japonica cultivar-group) P0005H10.11 (P0005H10.11), mRNA. REP_ORG=O. sativa					chr01|11971:36736084-36736245 (-) // 97.58 //
OsAffx.7886.1.S1_at	88.9	A	60.2	A	tigr:9640.m04363 TID=OsAffx.7886.1 CNT=1 FEA=mRNA TIER=ConsEnd STK=0 NOTE=sequence(s) not in UniGene DEF=hypothetical protein REP_ORG=O. sativa					chr12|11982:27410274-27410646 (-) // 100.0 //
OsAffx.28588.1.S1_at	12.5	A	94.9	A	tigr:9635.m02478 TID=OsAffx.28588.1 CNT=1 FEA=mRNA TIER=ConsEnd STK=0 NOTE=sequence(s) not in UniGene DEF=hypothetical protein REP_ORG=O. sativa					chr07|11977:14825960-14826463 (+) // 100.0 //
OsAffx.14941.4.S1_at	60	A	57.2	A	tigr:9636.m02717 TID=OsAffx.14941.4 CNT=1 FEA=mRNA TIER=ConsEnd STK=0 NOTE=sequence(s) not in UniGene DEF=hypothetical protein REP_ORG=O. sativa					chr08|11978:16643637-16647767 (-) // 100.0 //
OsAffx.1136.1.S1_at	75.7	A	3.9	A	gb:NM_189646.1 DB_XREF=gi:34906375 GEN=P0512G09.18 TID=OsAffx.1136.1 CNT=1 FEA=mRNA TIER=ConsEnd STK=0 NOTE=sequence(s) not in UniGene DEF=Oryza sativa (japonica cultivar-group) P0512G09.18 (P0512G09.18), mRNA. REP_ORG=O. sativa					chr01|11971:4747593-4753380 (-) // 100.0 // /// chr01|11971:4793696-4795167 (-) // 71.18 //
OsAffx.20777.1.S1_at	5	A	121.7	A	tigr:9638.m00250 TID=OsAffx.20777.1 CNT=2 FEA=mRNA TIER=ConsEnd STK=0 NOTE=sequence(s) not in UniGene DEF=hypothetical protein REP_ORG=O. sativa					chr10|11980:1448841-1450087 (+) // 100.0 //
Os.6227.2.S1_at	187.5	P	285	A	gb:AK108744.1 DB_XREF=gi:32993953 TID=Os.6227.2 CNT=1 FEA=FLmRNA TIER=FL STK=1 UG=Os.6227 UG_TITLE=(japonica cultivar-group) cDNA clone:002-150-E08, full insert sequence DEF=Oryza sativa (japonica cultivar-group) cDNA clone:002-150-E08, full insert sequence. FL=gb:AK108744.1 REP_ORG=O. sativa		Oryza sativa (japonica cultivar-group) mRNA for membrane related protein (mrp1 gene).|PLN	AK108744		chr02|11972:35579842-35581021 (-) // 99.58 //
OsAffx.8454.1.S1_at	23.5	A	39	A	tigr:9638.m00738 TID=OsAffx.8454.1 CNT=2 FEA=mRNA TIER=ConsEnd STK=0 NOTE=sequence(s) not in UniGene DEF=hypothetical protein REP_ORG=O. sativa					chr10|11980:4475207-4480054 (+) // 100.0 //
Os.52209.1.S1_at	84.2	A	38.9	A	gb:AK065636.1 DB_XREF=gi:32975654 TID=Os.52209.1 CNT=1 FEA=FLmRNA TIER=FL STK=1 UG=Os.52209 UG_TITLE=(japonica cultivar-group) cDNA clone:J013031F12, full insert sequence DEF=Oryza sativa (japonica cultivar-group) cDNA clone:J013031F12, full insert sequence. FL=gb:AK065636.1 REP_ORG=O. sativa					chr02|11972:3862221-3863864 (-) // 99.7 //
OsAffx.29799.2.S1_x_at	2.9	A	55.3	A	tigr:9633.m00097 TID=OsAffx.29799.2 CNT=1 FEA=mRNA TIER=ConsEnd STK=0 NOTE=sequence(s) not in UniGene DEF=hypothetical protein REP_ORG=O. sativa					chr05|11975:477135-478482 (+) // 100.0 // /// chr09|11979:6166522-6167856 (+) // 95.68 //
OsAffx.6102.1.S1_at	69.1	M	69.5	A	tigr:9636.m04182 TID=OsAffx.6102.1 CNT=1 FEA=mRNA TIER=ConsEnd STK=0 NOTE=sequence(s) not in UniGene DEF=BTBPOZ domain, putative REP_ORG=O. sativa					chr08|11978:25895325-25899804 (-) // 100.0 //
OsAffx.6264.1.S1_at	7.8	A	123.9	A	tigr:9637.m01103 TID=OsAffx.6264.1 CNT=1 FEA=mRNA TIER=ConsEnd STK=0 NOTE=sequence(s) not in UniGene DEF=hypothetical protein REP_ORG=O. sativa					chr09|11979:8025831-8029268 (+) // 100.0 //
OsAffx.6672.1.S1_at	41.7	A	22.4	A	tigr:9638.m01302 TID=OsAffx.6672.1 CNT=1 FEA=mRNA TIER=ConsEnd STK=0 NOTE=sequence(s) not in UniGene DEF=hypothetical protein REP_ORG=O. sativa					chr10|11980:7682022-7682172 (+) // 100.0 //
Os.54912.1.S1_at	113.8	A	71.1	A	gb:AK107085.1 DB_XREF=gi:32992294 TID=Os.54912.1 CNT=1 FEA=FLmRNA TIER=FL STK=1 UG=Os.54912 UG_TITLE=(japonica cultivar-group) cDNA clone:002-121-G03, full insert sequence DEF=Oryza sativa (japonica cultivar-group) cDNA clone:002-121-G03, full insert sequence. FL=gb:AK107085.1 REP_ORG=O. sativa	LOC_Os11g30350.1	Arabidopsis thaliana At5g50640 mRNA for unknown protein, complete cds, clone: RAFL19-05-P20.|PLN	AK107085	CBS domain-containing protein, putative, expressed	chr11|11981:17113873-17115312 (-) // 100.0 //
OsAffx.27304.1.S1_at	36.6	A	70.2	A	tigr:9633.m04124 TID=OsAffx.27304.1 CNT=1 FEA=mRNA TIER=ConsEnd STK=0 NOTE=sequence(s) not in UniGene DEF=trehalose-6-phosphate synthase, putative REP_ORG=O. sativa	LOC_Os05g44210.1	A.thaliana mRNA for trehalose-6-phosphate synthase.|PLN	AK067066	Alpha,alpha-trehalose-phosphate synthase, putative, expressed	chr05|11975:25630513-25637090 (+) // 100.0 //
Os.50603.1.S1_at	24.5	A	69.8	A	gb:AK122038.1 DB_XREF=gi:37991684 TID=Os.50603.1 CNT=1 FEA=FLmRNA TIER=FL STK=1 UG=Os.50603 UG_TITLE=(japonica cultivar-group) cDNA clone:J033113C01, full insert sequence DEF=Oryza sativa (japonica cultivar-group) cDNA clone:J033113C01, full insert sequence. FL=gb:AK122038.1 REP_ORG=O. sativa					chr05|11975:26209184-26210685 (+) // 99.87 //
Os.4941.1.S1_at	61.9	A	134.5	P	gb:AK101025.1 DB_XREF=gi:32986234 TID=Os.4941.1 CNT=3 FEA=FLmRNA TIER=FL STK=1 UG=Os.4941 UG_TITLE=(japonica cultivar-group) cDNA clone:J023150D21, full insert sequence DEF=Oryza sativa (japonica cultivar-group) cDNA clone:J023150D21, full insert sequence. FL=gb:AK101025.1 REP_ORG=O. sativa	LOC_Os06g39060.1	Coffea arabica beta-1,3-glucanase, acidic (bgl) mRNA, complete cds.|PLN	AK101025	Glucan endo-1,3-beta-glucosidase 5 precursor, putative, expressed	chr06|11976:23186196-23187970 (-) // 99.53 //
OsAffx.21651.1.S1_at	62.9	A	8.1	A	gb:NM_191076.1 DB_XREF=gi:34909235 GEN=B1148D12.2 TID=OsAffx.21651.1 CNT=2 FEA=mRNA TIER=ConsEnd STK=0 NOTE=sequence(s) not in UniGene DEF=Oryza sativa (japonica cultivar-group) B1148D12.2 (B1148D12.2), mRNA. REP_ORG=O. sativa	LOC_Os07g31884.1	Arabidopsis thaliana At1g32080/F3C3_12 mRNA, complete cds.|PLN	AK065615	MATE efflux family protein, expressed	chr01|11971:35024439-35032080 (+) // 95.84 //
OsAffx.15685.1.S1_at	42.4	A	51.9	A	tigr:9634.m02968 TID=OsAffx.15685.1 CNT=1 FEA=mRNA TIER=ConsEnd STK=0 NOTE=sequence(s) not in UniGene DEF=AY050848 putative CCR4-associated factor 1 REP_ORG=O. sativa					chr06|11976:17859785-17862357 (+) // 100.0 //
Os.52673.1.S1_at	36.1	A	32.8	A	gb:AK068716.1 DB_XREF=gi:32978733 TID=Os.52673.1 CNT=1 FEA=FLmRNA TIER=FL STK=1 UG=Os.52673 UG_TITLE=(japonica cultivar-group) cDNA clone:J013163C09, full insert sequence DEF=Oryza sativa (japonica cultivar-group) cDNA clone:J013163C09, full insert sequence. FL=gb:AK068716.1 REP_ORG=O. sativa	LOC_Os07g25410.1	Arabidopsis thaliana methionine aminopeptidase-like protein mRNA, complete cds.|PLN	AK068716	metallopeptidase M24 family protein, putative, expressed	chr07|11977:14518523-14522881 (-) // 99.95 //
Os.27723.1.S1_a_at	61.6	A	2.7	A	gb:NM_186838.1 DB_XREF=gi:34900761 GEN=P0021G06.2 TID=Os.27723.1 CNT=1 FEA=mRNA TIER=ConsEnd STK=0 UG=Os.27723 UG_TITLE=(japonica cultivar-group) hypothetical protein similar to Oryza sativa chromosome 10, OSJNBa0096E22.9 (P0021G06.2), mRNA DEF=Oryza sativa (japonica cultivar-group) hypothetical protein similar to Oryza sativa chromosome 10, OSJNBa0096E22.9 (P0021G06.2), mRNA. REP_ORG=O. sativa	LOC_Os10g01380.1	Arabidopsis thaliana CW7 mRNA, complete cds.|PLN	AK101732	hypothetical protein	chr10|11980:212903-218022 (+) // 99.81 // /// chr07|11977:8263848-8268970 (-) // 100.0 //
Os.21017.3.A1_at	120.9	A	90.5	A	gb:NM_187929.1 DB_XREF=gi:34902941 GEN=P0462H08.14 TID=Os.21017.3 CNT=1 FEA=mRNA TIER=ConsEnd STK=0 UG=Os.21017 UG_TITLE=(japonica cultivar-group) P0462H08.14 (P0462H08.14), mRNA DEF=Oryza sativa (japonica cultivar-group) P0462H08.14 (P0462H08.14), mRNA. REP_ORG=O. sativa					chr01|11971:8623071-8624039 (+) // 100.0 //
OsAffx.22848.4.S1_at	51.5	A	15.9	A	gb:NM_197463.1 DB_XREF=gi:37536285 TID=OsAffx.22848.4 CNT=1 FEA=mRNA TIER=ConsEnd STK=0 NOTE=sequence(s) not in UniGene DEF=Oryza sativa (japonica cultivar-group) putative polyprotein (OSJNBa0034L04.35), mRNA. PROD=putative polyprotein REP_ORG=O. sativa					chr04|11974:16058978-16064966 (+) // 92.24 // /// chr04|11974:27746391-27752380 (+) // 91.24 // /// chr05|11975:10854118-10860109 (+) // 92.59 // /// chr01|11971:10409798-10415788 (+) // 91.88 // /// chr01|11971:42824368-42830353 (+) // 91.48 // /// chr01|11971:13478423-13484413 (+) // 91.4 // /// chr02|11972:24593567-24599556 (+) // 92.06 // /// chr08|11978:18424311-18430304 (+) // 91.98 // /// …
Os.49969.1.S1_at	50.5	A	61.6	A	gb:AK119459.1 DB_XREF=gi:37989082 TID=Os.49969.1 CNT=1 FEA=FLmRNA TIER=FL STK=1 UG=Os.49969 UG_TITLE=(japonica cultivar-group) cDNA clone:001-133-E07, full insert sequence DEF=Oryza sativa (japonica cultivar-group) cDNA clone:001-133-E07, full insert sequence. FL=gb:AK119459.1 REP_ORG=O. sativa	LOC_Os01g65500.1	Oryza sativa (japonica cultivar-group) OsCLC-1 mRNA for chloride channel, complete cds.|PLN	AK119459	Chloride channel protein CLC-c, putative	chr01|11971:38345823-38348572 (-) // 99.93 //
Os.51998.1.S1_at	60	P	39.3	A	gb:AK064501.1 DB_XREF=gi:32974519 TID=Os.51998.1 CNT=1 FEA=FLmRNA TIER=FL STK=1 UG=Os.51998 UG_TITLE=(japonica cultivar-group) cDNA clone:002-111-D05, full insert sequence DEF=Oryza sativa (japonica cultivar-group) cDNA clone:002-111-D05, full insert sequence. FL=gb:AK064501.1 REP_ORG=O. sativa					chr07|11977:25387987-25389859 (+) // 100.0 // /// chr11|11981:27837430-27838225 (+) // 41.6 //
Os.55797.1.S1_at	3.4	A	66.9	A	gb:AK108817.1 DB_XREF=gi:32994026 TID=Os.55797.1 CNT=1 FEA=FLmRNA TIER=FL STK=1 UG=Os.55797 UG_TITLE=(japonica cultivar-group) cDNA clone:002-151-E07, full insert sequence DEF=Oryza sativa (japonica cultivar-group) cDNA clone:002-151-E07, full insert sequence. FL=gb:AK108817.1 REP_ORG=O. sativa					---
Os.51273.1.S1_at	36.2	A	60.1	A	gb:AK062391.1 DB_XREF=gi:32972409 TID=Os.51273.1 CNT=1 FEA=FLmRNA TIER=FL STK=1 UG=Os.51273 UG_TITLE=(japonica cultivar-group) cDNA clone:001-102-C11, full insert sequence DEF=Oryza sativa (japonica cultivar-group) cDNA clone:001-102-C11, full insert sequence. FL=gb:AK062391.1 REP_ORG=O. sativa					chr02|11972:23894568-23895054 (-) // 100.0 //
Os.54949.1.S1_at	5.3	A	83.9	A	gb:AK107163.1 DB_XREF=gi:32992372 TID=Os.54949.1 CNT=1 FEA=FLmRNA TIER=FL STK=1 UG=Os.54949 UG_TITLE=(japonica cultivar-group) cDNA clone:002-124-F05, full insert sequence DEF=Oryza sativa (japonica cultivar-group) cDNA clone:002-124-F05, full insert sequence. FL=gb:AK107163.1 REP_ORG=O. sativa					chr01|11971:23018627-23019499 (+) // 93.69 // /// chr03|11973:30494877-30495747 (-) // 99.77 //
Os.50884.1.S1_at	91.8	A	67.8	A	gb:AK059206.1 DB_XREF=gi:32969224 TID=Os.50884.1 CNT=1 FEA=FLmRNA TIER=FL STK=1 UG=Os.50884 UG_TITLE=(japonica cultivar-group) cDNA clone:001-024-B04, full insert sequence DEF=Oryza sativa (japonica cultivar-group) cDNA clone:001-024-B04, full insert sequence. FL=gb:AK059206.1 REP_ORG=O. sativa		Aspergillus nidulans mRNA for chitin synthase B, partial cds.|PLN	AK059206		---
Os.23045.1.S1_at	53.2	A	14.1	A	gb:CA756341 DB_XREF=gi:25800380 DB_XREF=BR030040000_PLATE_E10_77_082.ab1 CLONE=BR030040000_PLATE_E10_77_082.ab1 TID=Os.23045.1 CNT=1 FEA=EST TIER=ConsEnd STK=1 UG=Os.23045 UG_TITLE=Transcribed sequence with weak similarity to protein ref:NP_196631.1 (A.thaliana) putative protein (Arabidopsis thaliana) REP_ORG=O. sativa					---
OsAffx.29318.1.A1_at	27	A	93.5	A	tigr:9636.m02298 TID=OsAffx.29318.1 CNT=1 FEA=mRNA TIER=ConsEnd STK=0 NOTE=sequence(s) not in UniGene DEF=hypothetical protein REP_ORG=O. sativa					chr08|11978:14122870-14123188 (+) // 100.0 //
Os.15902.1.A1_at	78.9	P	46.5	A	gb:BI306446 DB_XREF=gi:14981768 DB_XREF=NL_4_L12 CLONE=NL_4_L12 TID=Os.15902.1 CNT=1 FEA=EST TIER=ConsEnd STK=1 UG=Os.15902 UG_TITLE=Transcribed sequence REP_ORG=O. sativa	LOC_Os06g07969.1	Triticum aestivum cytochrome reductase mRNA, partial cds.|PLN	AK120341	expressed protein	---
OsAffx.29364.1.S1_at	26.4	A	29.1	A	tigr:9636.m02614 TID=OsAffx.29364.1 CNT=3 FEA=mRNA TIER=ConsEnd STK=0 NOTE=sequence(s) not in UniGene DEF=hypothetical protein REP_ORG=O. sativa					chr08|11978:16012545-16018852 (-) // 94.3 //
Os.33774.1.S1_at	98.5	A	12.5	A	gb:AK059180.1 DB_XREF=gi:32969198 TID=Os.33774.1 CNT=5 FEA=FLmRNA TIER=FL STK=2 UG=Os.33774 UG_TITLE=(japonica cultivar-group) cDNA clone:J013139N10, full insert sequence DEF=Oryza sativa (japonica cultivar-group) cDNA clone:001-023-F12, full insert sequence. FL=gb:AK059180.1 gb:AK099045.1 REP_ORG=O. sativa					chr09|11979:1316064-1316796 (-) // 99.73 //
Os.50661.1.A1_at	11.5	A	81.4	A	gb:AJ490370.1 DB_XREF=gi:27527290 TID=Os.50661.1 CNT=1 FEA=RNA TIER=ConsEnd STK=0 UG=Os.50661 UG_TITLE=Z134a snoRNA DEF=Oryza sativa z134a snoRNA. REP_ORG=O. sativa					chr06|11976:28446208-28446314 (-) // 100.0 //
OsAffx.24284.4.S1_x_at	373.5	P	533.2	P	tigr:9630.m01566 TID=OsAffx.24284.4 CNT=1 FEA=mRNA TIER=ConsEnd STK=0 NOTE=sequence(s) not in UniGene DEF=alpha-expansin REP_ORG=O. sativa	LOC_Os02g16780.1	Nicotiana tabacum alpha-expansin precursor (Nt-EXPA3) mRNA, complete cds.|PLN	AK070133	Alpha-expansin 11 precursor, putative, expressed	chr02|11972:9569674-9570572 (+) // 100.0 //
OsAffx.4455.1.S1_at	48.3	A	65.6	A	tigr:9633.m02591 TID=OsAffx.4455.1 CNT=1 FEA=mRNA TIER=ConsEnd STK=0 NOTE=sequence(s) not in UniGene DEF=hypothetical protein REP_ORG=O. sativa					chr05|11975:16506390-16509122 (+) // 100.0 //
OsAffx.26847.1.S1_at	1.8	A	49.1	A	tigr:9633.m01078 TID=OsAffx.26847.1 CNT=1 FEA=mRNA TIER=ConsEnd STK=0 NOTE=sequence(s) not in UniGene DEF=hypothetical protein REP_ORG=O. sativa					chr05|11975:6905079-6905547 (-) // 100.0 //
Os.51559.1.A1_at	36	A	21.2	A	gb:AK063066.1 DB_XREF=gi:32973084 TID=Os.51559.1 CNT=2 FEA=FLmRNA TIER=FL STK=1 UG=Os.51559 UG_TITLE=(japonica cultivar-group) cDNA clone:001-110-G07, full insert sequence DEF=Oryza sativa (japonica cultivar-group) cDNA clone:001-110-G07, full insert sequence. FL=gb:AK063066.1 REP_ORG=O. sativa					chr06|11976:16428491-16431428 (-) // 100.0 //
OsAffx.15976.1.S1_x_at	31.1	A	45.8	A	tigr:9634.m04671 TID=OsAffx.15976.1 CNT=1 FEA=mRNA TIER=ConsEnd STK=0 NOTE=sequence(s) not in UniGene DEF=hypothetical protein REP_ORG=O. sativa	LOC_Os06g47890.2	Mesembryanthemum crystallinum ZEITLUPE (ZTL) mRNA, complete cds.|PLN	AK111850	ZEITLUPE, putative, expressed	chr06|11976:28972754-28973349 (-) // 100.0 //
OsAffx.22433.3.S1_at	33.7	A	86.9	A	tigr:9631.m01027 TID=OsAffx.22433.3 CNT=1 FEA=mRNA TIER=ConsEnd STK=0 NOTE=sequence(s) not in UniGene DEF=hypothetical protein REP_ORG=O. sativa					chr03|11973:5708709-5712612 (+) // 100.0 //
OsAffx.28048.2.S1_x_at	76.3	A	119.7	A	tigr:9631.m03919 TID=OsAffx.28048.2 CNT=1 FEA=mRNA TIER=ConsEnd STK=0 NOTE=sequence(s) not in UniGene DEF=hypothetical protein REP_ORG=O. sativa					chr03|11973:22604824-22605977 (-) // 100.0 //
OsAffx.22176.1.S1_at	6.4	A	75.5	P	gb:NM_188124.1 DB_XREF=gi:34903331 TID=OsAffx.22176.1 CNT=1 FEA=mRNA TIER=ConsEnd STK=0 NOTE=sequence(s) not in UniGene DEF=Oryza sativa (japonica cultivar-group) unnamed protein product (Gene), mRNA. REP_ORG=O. sativa	LOC_Os01g17214.1	Oryza sativa (japonica cultivar-group) major facilitator superfamily antiporter (mfs1) mRNA, complete cds.|PLN	AK065048	transporter, putative, expressed	chr01|11971:9886813-9893172 (-) // 100.0 //
Os.25910.1.S1_at	1.1	A	49.5	A	gb:AK062819.1 DB_XREF=gi:32972837 TID=Os.25910.1 CNT=2 FEA=FLmRNA TIER=FL STK=1 UG=Os.25910 UG_TITLE=(japonica cultivar-group) cDNA clone:001-107-E12, full insert sequence DEF=Oryza sativa (japonica cultivar-group) cDNA clone:001-107-E12, full insert sequence. FL=gb:AK062819.1 REP_ORG=O. sativa					chr11|11981:15661534-15662533 (+) // 99.9 //
Os.8739.1.S1_at	8	A	44.8	A	gb:AK101811.1 DB_XREF=gi:32987020 TID=Os.8739.1 CNT=2 FEA=FLmRNA TIER=FL STK=1 UG=Os.8739 UG_TITLE=(japonica cultivar-group) kinase-like protein (OJ1529_G03.14), mRNA DEF=Oryza sativa (japonica cultivar-group) cDNA clone:J033066M22, full insert sequence. FL=gb:AK101811.1 REP_ORG=O. sativa		Mus musculus 105-kDa kinase-like protein mRNA, complete cds.|ROD	AK101811		chr01|11971:35280361-35286160 (-) // 99.05 //
OsAffx.11045.1.S1_at	68.8	A	4	A	tigr:9629.m01390 TID=OsAffx.11045.1 CNT=1 FEA=mRNA TIER=ConsEnd STK=0 NOTE=sequence(s) not in UniGene DEF=hypothetical protein REP_ORG=O. sativa					chr01|11971:7921196-7921589 (+) // 100.0 //
OsAffx.10041.1.S1_at	72.3	A	63.9	A	tigr:9635.m02175 TID=OsAffx.10041.1 CNT=2 FEA=mRNA TIER=ConsEnd STK=0 NOTE=sequence(s) not in UniGene DEF=hypothetical protein REP_ORG=O. sativa					chr07|11977:12923823-12924198 (-) // 100.0 //
OsAffx.28313.2.S1_s_at	151.9	A	2.1	A	tigr:9635.m00617 TID=OsAffx.28313.2 CNT=1 FEA=mRNA TIER=ConsEnd STK=0 NOTE=sequence(s) not in UniGene DEF=hypothetical protein REP_ORG=O. sativa					chr07|11977:3305086-3306718 (+) // 100.0 //
Os.57309.1.S1_at	450.4	A	634.1	P	gb:AK111277.1 DB_XREF=gi:32996486 TID=Os.57309.1 CNT=1 FEA=FLmRNA TIER=FL STK=1 UG=Os.57309 UG_TITLE=(japonica cultivar-group) cDNA clone:002-180-G09, full insert sequence DEF=Oryza sativa (japonica cultivar-group) cDNA clone:002-180-G09, full insert sequence. FL=gb:AK111277.1 REP_ORG=O. sativa					chr04|11974:11105812-11106753 (+) // 99.89 //
OsAffx.22898.1.S1_at	1.6	A	63.7	A	gb:NM_183734.1 DB_XREF=gi:34894595 GEN=B1012D10.20 TID=OsAffx.22898.1 CNT=1 FEA=mRNA TIER=ConsEnd STK=0 NOTE=sequence(s) not in UniGene DEF=Oryza sativa (japonica cultivar-group) B1012D10.20 (B1012D10.20), mRNA. REP_ORG=O. sativa	LOC_Os01g53779.2	Oryza sativa mRNA for class III chitinase homologue (OsChib3H-b), complete cds, clone:C60416.|PLN	AK121893	expressed protein	chr01|11971:11923061-11926004 (+) // 100.0 //
OsAffx.5955.1.S1_at	3.1	A	65.8	M	tigr:9636.m02733 TID=OsAffx.5955.1 CNT=1 FEA=mRNA TIER=ConsEnd STK=0 NOTE=sequence(s) not in UniGene DEF=hypothetical protein REP_ORG=O. sativa					chr08|11978:16727782-16727956 (-) // 98.31 //
Os.53433.1.S1_at	8	A	71.2	A	gb:AK072592.1 DB_XREF=gi:32982615 TID=Os.53433.1 CNT=1 FEA=FLmRNA TIER=FL STK=1 UG=Os.53433 UG_TITLE=(japonica cultivar-group) cDNA clone:J023134D01, full insert sequence DEF=Oryza sativa (japonica cultivar-group) cDNA clone:J023134D01, full insert sequence. FL=gb:AK072592.1 REP_ORG=O. sativa	LOC_Os05g22800.1	Zinnia elegans mRNA for pectate lyase.|PLN	AK072592	Pectate lyase precursor, putative, expressed	chr05|11975:12855387-12860663 (-) // 99.92 //
OsAffx.2011.1.S1_at	26.7	A	78.1	A	tigr:9629.m01523 TID=OsAffx.2011.1 CNT=1 FEA=mRNA TIER=ConsEnd STK=0 NOTE=sequence(s) not in UniGene DEF=hypothetical protein REP_ORG=O. sativa					chr01|11971:8621441-8626523 (+) // 100.0 //
Os.49633.1.S1_at	5.1	A	43.9	A	gb:AK106843.1 DB_XREF=gi:32992052 TID=Os.49633.1 CNT=8 FEA=FLmRNA TIER=FL STK=1 UG=Os.49633 UG_TITLE=(japonica cultivar-group) cDNA clone:002-116-H10, full insert sequence DEF=Oryza sativa (japonica cultivar-group) cDNA clone:002-116-H10, full insert sequence. FL=gb:AK106843.1 REP_ORG=O. sativa	LOC_Os08g03682.1	Petunia x hybrida IMT-2 mRNA for cytochrome P450, complete cds.|PLN	AK106843	Cytochrome P450 family protein, expressed	chr08|11978:1746780-1749181 (+) // 99.83 //
OsAffx.10893.1.S1_x_at	31.1	A	49.6	A	gb:NM_184176.1 DB_XREF=gi:34895443 GEN=P0037C04.16 TID=OsAffx.10893.1 CNT=1 FEA=mRNA TIER=ConsEnd STK=0 NOTE=sequence(s) not in UniGene DEF=Oryza sativa (japonica cultivar-group) putative serinethreonine-specific receptor protein kinase (P0037C04.16), mRNA. PROD=putative serinethreonine-specific receptorprotein kinase REP_ORG=O. sativa	LOC_Os01g03370.1	A.thaliana mRNA for light represssible receptor protein kinase.|PLN	AK073571	Protein kinase domain containing protein	chr01|11971:1353239-1358059 (-) // 100.0 //
Os.50257.2.S1_at	51.3	P	68.7	A	gb:AK120368.1 DB_XREF=gi:37989991 TID=Os.50257.2 CNT=1 FEA=FLmRNA TIER=FL STK=1 UG=Os.50257 UG_TITLE=(japonica cultivar-group) cDNA clone:J013135E21, full insert sequence DEF=Oryza sativa (japonica cultivar-group) cDNA clone:J013070H20, full insert sequence. FL=gb:AK120368.1 REP_ORG=O. sativa					chr03|11973:16176585-16180893 (+) // 99.88 //
OsAffx.8921.1.S1_at	66.5	A	2.3	A	gb:NM_193732.1 DB_XREF=gi:34914547 GEN=OSJNBa0094H06.21 TID=OsAffx.8921.1 CNT=1 FEA=mRNA TIER=ConsEnd STK=0 NOTE=sequence(s) not in UniGene DEF=Oryza sativa (japonica cultivar-group) OSJNBa0094H06.21 (OSJNBa0094H06.21), mRNA. REP_ORG=O. sativa					chr01|11971:18093259-18093739 (+) // 100.0 //
OsAffx.28452.1.S1_at	20.2	A	49.2	A	tigr:9634.m03836 TID=OsAffx.28452.1 CNT=2 FEA=mRNA TIER=ConsEnd STK=0 NOTE=sequence(s) not in UniGene DEF=hypothetical protein REP_ORG=O. sativa					chr06|11976:23794577-23797008 (+) // 92.07 // /// chr07|11977:8608821-8611270 (+) // 95.86 // /// chr08|11978:11633506-11635962 (+) // 95.69 // /// chr03|11973:8229994-8232450 (-) // 95.86 // /// chr03|11973:26089839-26092293 (-) // 95.52 //
Os.33370.1.S1_at	45.3	A	2.8	A	gb:AK100808.1 DB_XREF=gi:32986017 TID=Os.33370.1 CNT=3 FEA=FLmRNA TIER=FL STK=0 UG=Os.33370 UG_TITLE=(japonica cultivar-group) cDNA clone:J023121M17, full insert sequence DEF=Oryza sativa (japonica cultivar-group) cDNA clone:J023121M17, full insert sequence. FL=gb:AK100808.1 REP_ORG=O. sativa	LOC_Os02g14840.1	Zea mays inward rectifying shaker K+ channel mRNA, complete cds.|PLN	AK100808	Potassium channel KAT1, putative, expressed	chr02|11972:8245021-8248443 (-) // 99.56 //
Os.50857.1.S1_at	46.2	A	22.8	A	gb:AK059033.1 DB_XREF=gi:32969051 TID=Os.50857.1 CNT=2 FEA=FLmRNA TIER=FL STK=1 UG=Os.50857 UG_TITLE=(japonica cultivar-group) cDNA clone:J013031L22, full insert sequence DEF=Oryza sativa (japonica cultivar-group) cDNA clone:001-021-C06, full insert sequence. FL=gb:AK059033.1 gb:AK065633.1 REP_ORG=O. sativa	LOC_Os03g62690.1	Arabidopsis thaliana clone RAFL21-07-H24 (R51044) unknown protein (At3g57430) mRNA, complete cds.|PLN	AK065633	pentatricopeptide, putative, expressed	chr03|11973:35413024-35418893 (+) // 99.96 //
OsAffx.31497.1.S1_at	116.3	P	149.7	P	tigr:9639.m04242 TID=OsAffx.31497.1 CNT=1 FEA=mRNA TIER=ConsEnd STK=0 NOTE=sequence(s) not in UniGene DEF=hypothetical protein REP_ORG=O. sativa					chr11|11981:27090022-27091090 (-) // 100.0 //
Os.55578.1.S1_at	14.5	A	74.9	A	gb:AK108354.1 DB_XREF=gi:32993563 TID=Os.55578.1 CNT=1 FEA=FLmRNA TIER=FL STK=1 UG=Os.55578 UG_TITLE=(japonica cultivar-group) cDNA clone:002-142-C03, full insert sequence DEF=Oryza sativa (japonica cultivar-group) cDNA clone:002-142-C03, full insert sequence. FL=gb:AK108354.1 REP_ORG=O. sativa					---
OsAffx.21134.1.S1_at	66.7	A	5.2	A	tigr:9629.m02625 TID=OsAffx.21134.1 CNT=2 FEA=mRNA TIER=ConsEnd STK=0 NOTE=sequence(s) not in UniGene DEF=Ubiquitin family, putative REP_ORG=O. sativa					chr01|11971:15663395-15664454 (+) // 100.0 //
Os.50665.1.S1_x_at	5.9	A	64.1	P	gb:AJ490392.1 DB_XREF=gi:27527312 TID=Os.50665.1 CNT=2 FEA=RNA TIER=ConsEnd STK=0 UG=Os.50665 UG_TITLE=Z173b snoRNA DEF=Oryza sativa z173a snoRNA. REP_ORG=O. sativa					chr10|11980:12462809-12462916 (+) // 100.0 //
OsAffx.15291.1.S1_at	58	A	33	A	tigr:9634.m00619 TID=OsAffx.15291.1 CNT=1 FEA=mRNA TIER=ConsEnd STK=0 NOTE=sequence(s) not in UniGene DEF=hypothetical protein REP_ORG=O. sativa	LOC_Os06g06870.1	V.faba mRNA for putative transciption factor (2861bp).|PLN	AK069464	MIZ zinc finger family protein, expressed	chr06|11976:3258302-3260233 (-) // 100.0 //
OsAffx.26811.1.S1_at	72.2	A	108.7	A	tigr:9633.m00896 TID=OsAffx.26811.1 CNT=1 FEA=mRNA TIER=ConsEnd STK=0 NOTE=sequence(s) not in UniGene DEF=acid phosphatase, putative REP_ORG=O. sativa	LOC_Os05g10330.1	Hordeum vulgare partial mRNA for putative acid phosphatase (bci-3 gene).|PLN	AK061404	HAD superfamily phosphatase containing protein	chr05|11975:5617832-5620429 (-) // 100.0 //
OsAffx.604.1.S1_at	46	A	4.8	A	gb:XM_353891.1 DB_XREF=gi:34915573 TID=OsAffx.604.1 CNT=1 FEA=mRNA TIER=ConsEnd STK=0 NOTE=sequence(s) not in UniGene DEF=Oryza sativa (japonica cultivar-group). REP_ORG=O. sativa					chr07|11977:884812-885079 (-) // 100.0 //
Os.7097.3.S1_at	114.1	A	146.2	A	gb:AK108039.1 DB_XREF=gi:32993248 TID=Os.7097.3 CNT=1 FEA=FLmRNA TIER=FL STK=1 UG=Os.7097 UG_TITLE=(japonica cultivar-group) cDNA clone:002-137-C12, full insert sequence DEF=Oryza sativa (japonica cultivar-group) cDNA clone:002-137-C12, full insert sequence. FL=gb:AK108039.1 REP_ORG=O. sativa	LOC_Os02g48900.2	Nicotiana tabacum mRNA for CND41, chloroplast nucleoid DNA binding protein with aspartic protease activity, complete cds.|PLN	AK072228	Eukaryotic aspartyl protease family protein, expressed	chr02|11972:29908441-29909895 (-) // 100.0 //
AFFX-r2-TagE_at	5.8	A	51.1	A	Clone 76C1, synthetic insert (578 bp)+ poly A tail (21 bp), target sequence 1-578					---
OsAffx.10665.3.S1_x_at	63	A	2.7	A	tigr:9629.m02206 TID=OsAffx.10665.3 CNT=1 FEA=mRNA TIER=ConsEnd STK=0 NOTE=sequence(s) not in UniGene DEF=hypothetical protein REP_ORG=O. sativa					chr01|11971:12872966-12873994 (-) // 100.0 //
OsAffx.5077.1.S1_at	80.8	A	15.7	A	tigr:9634.m03995 TID=OsAffx.5077.1 CNT=1 FEA=mRNA TIER=ConsEnd STK=0 NOTE=sequence(s) not in UniGene DEF=hypothetical protein REP_ORG=O. sativa	LOC_Os06g41490.1	Arabidopsis thaliana clone 112720 mRNA, complete sequence.|PLN	AK069915	hypothetical protein	chr06|11976:24872663-24873973 (+) // 85.06 //
OsAffx.16347.1.S1_at	30.5	A	22.9	A	tigr:9635.m02029 TID=OsAffx.16347.1 CNT=1 FEA=mRNA TIER=ConsEnd STK=0 NOTE=sequence(s) not in UniGene DEF=hypothetical protein REP_ORG=O. sativa					chr07|11977:11901757-11902253 (+) // 100.0 //
Os.33005.1.S1_at	1266	P	1132	P	gb:AK063959.1 DB_XREF=gi:32973977 TID=Os.33005.1 CNT=3 FEA=FLmRNA TIER=FL STK=1 UG=Os.33005 UG_TITLE=(japonica cultivar-group) putative ammonium transporter (P0446G04.22), mRNA DEF=Oryza sativa (japonica cultivar-group) cDNA clone:001-123-G04, full insert sequence. FL=gb:AK063959.1 gb:AK102106.1 REP_ORG=O. sativa	LOC_Os01g61550.1	Oryza sativa OsAMT2;1 mRNA for ammonium transporter, complete cds.|PLN	AK102106	Ammonium transporter 2, putative, expressed	chr01|11971:35923941-35925867 (-) // 99.94 //
OsAffx.23292.1.S1_at	9.6	A	39.6	A	tigr:9629.m01807 TID=OsAffx.23292.1 CNT=3 FEA=mRNA TIER=ConsEnd STK=0 NOTE=sequence(s) not in UniGene DEF=expressed protein REP_ORG=O. sativa					chr01|11971:10467337-10475766 (+) // 99.39 //
OsAffx.12644.1.S1_at	16	A	54	A	tigr:9630.m05441 TID=OsAffx.12644.1 CNT=1 FEA=mRNA TIER=ConsEnd STK=0 NOTE=sequence(s) not in UniGene DEF=hypothetical protein REP_ORG=O. sativa					chr02|11972:33577807-33578651 (-) // 100.0 //
OsAffx.25330.1.S1_at	91.9	A	8.8	A	tigr:9631.m03129 TID=OsAffx.25330.1 CNT=1 FEA=mRNA TIER=ConsEnd STK=0 NOTE=sequence(s) not in UniGene DEF=hypothetical protein REP_ORG=O. sativa					chr03|11973:18151008-18152241 (+) // 100.0 //
OsAffx.15973.1.S1_at	10.5	A	61.6	A	tigr:9634.m04624 TID=OsAffx.15973.1 CNT=1 FEA=mRNA TIER=ConsEnd STK=0 NOTE=sequence(s) not in UniGene DEF=hypothetical protein REP_ORG=O. sativa					chr06|11976:28741345-28743850 (-) // 100.0 //
OsAffx.20736.2.S1_at	54.5	A	106.3	A	tigr:9629.m07239 TID=OsAffx.20736.2 CNT=1 FEA=mRNA TIER=ConsEnd STK=0 NOTE=sequence(s) not in UniGene DEF=hypothetical protein REP_ORG=O. sativa					chr01|11971:42731213-42735291 (+) // 100.0 //
OsAffx.25452.1.S1_at	53.1	A	55.2	A	tigr:9631.m03899 TID=OsAffx.25452.1 CNT=2 FEA=mRNA TIER=ConsEnd STK=0 NOTE=sequence(s) not in UniGene DEF=hypothetical protein REP_ORG=O. sativa					chr03|11973:22486898-22487144 (+) // 100.0 //
OsAffx.29091.1.S1_at	52	A	2.5	A	tigr:9636.m00735 TID=OsAffx.29091.1 CNT=1 FEA=mRNA TIER=ConsEnd STK=0 NOTE=sequence(s) not in UniGene DEF=MLA1-2 REP_ORG=O. sativa					chr08|11978:4461252-4465429 (+) // 100.0 //
Os.53513.1.S1_at	32.1	A	39.8	A	gb:AK073035.1 DB_XREF=gi:32983058 TID=Os.53513.1 CNT=2 FEA=FLmRNA TIER=FL STK=1 UG=Os.53513 UG_TITLE=(japonica cultivar-group) cDNA clone:J023148M13, full insert sequence DEF=Oryza sativa (japonica cultivar-group) cDNA clone:J023148M13, full insert sequence. FL=gb:AK073035.1 REP_ORG=O. sativa					chr08|11978:5646336-5649305 (+) // 100.0 //
Os.23151.1.S1_at	23	A	89	A	gb:AK110682.1 DB_XREF=gi:32995891 TID=Os.23151.1 CNT=4 FEA=FLmRNA TIER=FL STK=1 UG=Os.23151 UG_TITLE=(japonica cultivar-group) putative isoflavone reductase (OSJNBa0086P08.4), mRNA DEF=Oryza sativa (japonica cultivar-group) cDNA clone:002-169-H05, full insert sequence. FL=gb:AK110682.1 REP_ORG=O. sativa	LOC_Os01g13610.1	Glycine max isoflavone reductase homolog 1 (IFR1) mRNA, complete cds.|PLN	AK110682	NmrA-like family protein, expressed	chr01|11971:7615883-7621289 (-) // 100.0 //
Os.52876.1.S1_at	84.8	A	46	A	gb:AK069682.1 DB_XREF=gi:32979706 TID=Os.52876.1 CNT=1 FEA=FLmRNA TIER=FL STK=1 UG=Os.52876 UG_TITLE=(japonica cultivar-group) cDNA clone:J023029I01, full insert sequence DEF=Oryza sativa (japonica cultivar-group) cDNA clone:J023029I01, full insert sequence. FL=gb:AK069682.1 REP_ORG=O. sativa	LOC_Os03g31070.1	Arabidopsis thaliana putative protein kinase (At2g45910) mRNA, complete cds.|PLN	AK069682	U-box domain containing protein, expressed	chr03|11973:17657610-17664951 (-) // 99.89 //
OsAffx.20579.2.S1_at	32.6	A	38	A	tigr:9638.m01326 TID=OsAffx.20579.2 CNT=1 FEA=mRNA TIER=ConsEnd STK=0 NOTE=sequence(s) not in UniGene DEF=hypothetical protein REP_ORG=O. sativa					chr10|11980:7816468-7817432 (+) // 100.0 //
OsAffx.8341.1.S1_at	63.1	A	22.4	A	gb:NM_195519.1 DB_XREF=gi:37532397 TID=OsAffx.8341.1 CNT=1 FEA=mRNA TIER=ConsEnd STK=0 NOTE=sequence(s) not in UniGene DEF=Oryza sativa (japonica cultivar-group) putative retroelement (OSJNBa0082N11.17), mRNA. PROD=putative retroelement REP_ORG=O. sativa					chr10|11980:7589307-7593869 (+) // 100.0 //
OsAffx.1067.1.S1_at	3.4	A	86.4	A	gb:NM_190307.1 DB_XREF=gi:34907697 GEN=P0035F12.9 TID=OsAffx.1067.1 CNT=1 FEA=mRNA TIER=ConsEnd STK=0 NOTE=sequence(s) not in UniGene DEF=Oryza sativa (japonica cultivar-group) P0035F12.9 (P0035F12.9), mRNA. REP_ORG=O. sativa					chr01|11971:39534672-39536097 (+) // 100.0 //
OsAffx.23601.2.S1_at	64.8	A	3.1	A	tigr:9629.m03842 TID=OsAffx.23601.2 CNT=1 FEA=mRNA TIER=ConsEnd STK=0 NOTE=sequence(s) not in UniGene DEF=hypothetical protein REP_ORG=O. sativa					chr01|11971:23065170-23065560 (+) // 100.0 //
OsAffx.6096.1.S1_at	71.7	A	3.1	A	tigr:9636.m04124 TID=OsAffx.6096.1 CNT=1 FEA=mRNA TIER=ConsEnd STK=0 NOTE=sequence(s) not in UniGene DEF=hypothetical protein REP_ORG=O. sativa					chr08|11978:25640799-25641639 (+) // 100.0 //
OsAffx.16320.1.S1_at	69	A	11.4	A	tigr:9635.m01825 TID=OsAffx.16320.1 CNT=1 FEA=mRNA TIER=ConsEnd STK=0 NOTE=sequence(s) not in UniGene DEF=hypothetical protein REP_ORG=O. sativa					chr07|11977:10714745-10716928 (+) // 100.0 //
OsAffx.27906.1.S1_at	112.1	A	32.8	A	tigr:9634.m03076 TID=OsAffx.27906.1 CNT=1 FEA=mRNA TIER=ConsEnd STK=0 NOTE=sequence(s) not in UniGene DEF=hypothetical protein REP_ORG=O. sativa					chr06|11976:19094155-19095612 (+) // 100.0 //
Os.11595.2.S1_at	101.1	P	65.8	M	gb:NM_191528.1 DB_XREF=gi:34910139 GEN=B1070A12.13 TID=Os.11595.2 CNT=1 FEA=mRNA TIER=ConsEnd STK=0 UG=Os.11595 UG_TITLE=(japonica cultivar-group) B1070A12.13 (B1070A12.13), mRNA DEF=Oryza sativa (japonica cultivar-group) B1070A12.13 (B1070A12.13), mRNA. REP_ORG=O. sativa					chr01|11971:33624498-33630046 (+) // 100.0 //
Os.45671.1.S1_at	49.2	A	69.1	A	gb:NM_183830.1 DB_XREF=gi:34894787 GEN=P0537A05.21 TID=Os.45671.1 CNT=2 FEA=mRNA TIER=ConsEnd STK=0 UG=Os.45671 UG_TITLE=(japonica cultivar-group) P0537A05.21 (P0537A05.21), mRNA DEF=Oryza sativa (japonica cultivar-group) P0537A05.21 (P0537A05.21), mRNA. REP_ORG=O. sativa					chr01|11971:12610427-12612504 (+) // 93.08 //
OsAffx.17314.1.S1_s_at	39.2	A	18.1	A	gb:NM_196679.1 DB_XREF=gi:37534717 TID=OsAffx.17314.1 CNT=1 FEA=mRNA TIER=ConsEnd STK=0 NOTE=sequence(s) not in UniGene DEF=Oryza sativa (japonica cultivar-group) putative mutator-like transposase (OSJNBb0016G17.8), mRNA. PROD=putative mutator-like transposase REP_ORG=O. sativa					chr08|11978:20816458-20832902 (+) // 99.24 // /// chr10|11980:15374418-15377689 (-) // 100.0 //
OsAffx.21357.1.S1_at	76.1	A	129.8	A	gb:NM_192791.1 DB_XREF=gi:34912665 GEN=P0686E09.2 TID=OsAffx.21357.1 CNT=1 FEA=mRNA TIER=ConsEnd STK=0 NOTE=sequence(s) not in UniGene DEF=Oryza sativa (japonica cultivar-group) P0686E09.2 (P0686E09.2), mRNA. REP_ORG=O. sativa					chr01|11971:24763744-24764476 (-) // 100.0 //
Os.10128.2.A1_at	58.3	A	43.1	A	gb:AK108562.1 DB_XREF=gi:32993771 TID=Os.10128.2 CNT=1 FEA=FLmRNA TIER=FL STK=1 UG=Os.10128 UG_TITLE=(japonica cultivar-group) cDNA clone:002-145-B12, full insert sequence DEF=Oryza sativa (japonica cultivar-group) cDNA clone:002-145-B12, full insert sequence. FL=gb:AK108562.1 REP_ORG=O. sativa	LOC_Os08g43190.1	Triticum aestivum clone wlm96.pk0016.h12:fis, full insert mRNA sequence.|PLN	AK108562	oxidoreductase, zinc-binding dehydrogenase family protein, expressed	chr08|11978:27184202-27185333 (-) // 100.0 //
OsAffx.22115.1.S1_at	4.6	A	63.6	A	gb:NM_188416.1 DB_XREF=gi:34903915 GEN=OSJNBa0038J17.2 TID=OsAffx.22115.1 CNT=1 FEA=mRNA TIER=ConsEnd STK=0 NOTE=sequence(s) not in UniGene DEF=Oryza sativa (japonica cultivar-group) OSJNBa0038J17.2 (OSJNBa0038J17.2), mRNA. REP_ORG=O. sativa					chr01|11971:6143515-6150942 (-) // 100.0 //
OsAffx.19160.1.S1_at	89	A	48.2	A	tigr:9639.m03132 TID=OsAffx.19160.1 CNT=1 FEA=mRNA TIER=ConsEnd STK=0 NOTE=sequence(s) not in UniGene DEF=hypothetical protein REP_ORG=O. sativa					chr11|11981:19933980-19934598 (-) // 88.69 //
OsAffx.28272.1.S1_at	6	A	60.8	A	tigr:9635.m00407 TID=OsAffx.28272.1 CNT=2 FEA=mRNA TIER=ConsEnd STK=0 NOTE=sequence(s) not in UniGene DEF=hypothetical protein REP_ORG=O. sativa					chr07|11977:2114542-2115005 (-) // 96.05 //
Os.16615.1.S1_at	15.4	A	69.6	A	gb:CA761467 DB_XREF=gi:25805506 DB_XREF=BR060010A21D05.ab1 CLONE=BR060010A21D05.ab1 TID=Os.16615.1 CNT=7 FEA=EST TIER=ConsEnd STK=0 UG=Os.16615 UG_TITLE=Transcribed sequence with weak similarity to protein ref:NP_172532.1 (A.thaliana) protein kinase, putative (Arabidopsis thaliana) REP_ORG=O. sativa					chr10|11980:22258222-22262648 (+) // 90.26 //
OsAffx.25327.1.S1_at	6.1	A	58.3	A	tigr:9629.m02257 TID=OsAffx.25327.1 CNT=1 FEA=mRNA TIER=ConsEnd STK=0 NOTE=sequence(s) not in UniGene DEF=hypothetical protein REP_ORG=O. sativa					chr01|11971:13146858-13151686 (-) // 100.0 //
Os.48948.1.S1_at	2.3	A	23.8	A	gb:NM_196441.1 DB_XREF=gi:37534241 TID=Os.48948.1 CNT=2 FEA=mRNA TIER=ConsEnd STK=0 UG=Os.48948 DEF=Oryza sativa (japonica cultivar-group) putative TNP-like transposable element (OSJNBa0049A03.7), mRNA. PROD=putative TNP-like transposable element REP_ORG=O. sativa					chr03|11973:28880939-28887989 (+) // 98.29 // /// chr10|11980:13819012-13826258 (+) // 100.0 //
OsAffx.534.1.S1_at	42.9	A	5.5	A	gb:XM_354128.1 DB_XREF=gi:35189689 TID=OsAffx.534.1 CNT=1 FEA=mRNA TIER=ConsEnd STK=0 NOTE=sequence(s) not in UniGene DEF=Oryza sativa (japonica cultivar-group). REP_ORG=O. sativa					chr07|11977:6339962-6342788 (+) // 100.0 //
Os.55952.1.S1_at	42.5	A	74.3	A	gb:AK109042.1 DB_XREF=gi:32994251 TID=Os.55952.1 CNT=2 FEA=FLmRNA TIER=FL STK=0 UG=Os.55952 UG_TITLE=(japonica cultivar-group) cDNA clone:002-154-D04, full insert sequence DEF=Oryza sativa (japonica cultivar-group) cDNA clone:002-154-D04, full insert sequence. FL=gb:AK109042.1 REP_ORG=O. sativa					chr07|11977:16732323-16734018 (-) // 99.82 //
OsAffx.25586.1.S1_at	49.5	A	56.5	A	tigr:9631.m04545 TID=OsAffx.25586.1 CNT=1 FEA=mRNA TIER=ConsEnd STK=0 NOTE=sequence(s) not in UniGene DEF=hypothetical protein REP_ORG=O. sativa	LOC_Os03g46780.1	Arabidopsis thaliana unknown protein (At1g02160) mRNA, complete cds.|PLN	AK062995	hypothetical protein	chr03|11973:26411456-26413586 (-) // 100.0 //
Os.54904.1.S1_at	79.1	P	76.4	A	gb:AK107063.1 DB_XREF=gi:32992272 TID=Os.54904.1 CNT=1 FEA=FLmRNA TIER=FL STK=1 UG=Os.54904 UG_TITLE=(japonica cultivar-group) cDNA clone:002-121-E03, full insert sequence DEF=Oryza sativa (japonica cultivar-group) cDNA clone:002-121-E03, full insert sequence. FL=gb:AK107063.1 REP_ORG=O. sativa	LOC_Os02g45010.1	Arabidopsis thaliana At1g61660/T13M11_21 mRNA, complete cds.|PLN	AK107063	expressed protein	chr02|11972:27260332-27263338 (-) // 99.94 //
OsAffx.19850.1.S1_at	49.8	A	41.2	A	tigr:9640.m02630 TID=OsAffx.19850.1 CNT=1 FEA=mRNA TIER=ConsEnd STK=0 NOTE=sequence(s) not in UniGene DEF=hypothetical protein REP_ORG=O. sativa					chr12|11982:16072063-16073551 (+) // 100.0 //
Os.54168.1.S1_at	75.2	A	6.3	A	gb:AK102272.1 DB_XREF=gi:32987481 TID=Os.54168.1 CNT=3 FEA=FLmRNA TIER=FL STK=0 UG=Os.54168 UG_TITLE=(japonica cultivar-group) cDNA clone:J033089A19, full insert sequence DEF=Oryza sativa (japonica cultivar-group) cDNA clone:J033089A19, full insert sequence. FL=gb:AK102272.1 REP_ORG=O. sativa					chr06|11976:27643257-27645857 (+) // 99.92 //
OsAffx.22555.1.S1_x_at	70.6	P	97.1	M	gb:NM_185831.1 DB_XREF=gi:34898747 GEN=OJ1720_F04.22 TID=OsAffx.22555.1 CNT=2 FEA=mRNA TIER=ConsEnd STK=0 NOTE=sequence(s) not in UniGene DEF=Oryza sativa (japonica cultivar-group) hypothetical protein predicted by GlimmerM (OJ1720_F04.22), mRNA. REP_ORG=O. sativa	LOC_Os07g37730.1	Arabidopsis thaliana At1g07180 mRNA for unknown protein, complete cds, clone: RAFL21-32-C13.|PLN	AK121213	Rotenone-insensitive NADH-ubiquinone oxidoreductase, mitochondrial precursor, putative, expressed	chr07|11977:22608183-22608408 (-) // 100.0 //
OsAffx.31434.2.S1_x_at	39.3	A	102.4	A	tigr:9639.m03869 TID=OsAffx.31434.2 CNT=1 FEA=mRNA TIER=ConsEnd STK=0 NOTE=sequence(s) not in UniGene DEF=hypothetical protein REP_ORG=O. sativa	LOC_Os11g42050.1	Arabidopsis thaliana clone 34612 mRNA, complete sequence.|PLN	AK121383	hypothetical protein	chr07|11977:27144980-27145460 (-) // 92.04 // /// chr11|11981:24794967-24795466 (-) // 100.0 //
Os.46785.2.S1_x_at	60.6	A	36	A	gb:NM_197046.1 DB_XREF=gi:37535451 TID=Os.46785.2 CNT=3 FEA=mRNA TIER=ConsEnd STK=0 UG=Os.46785 DEF=Oryza sativa (japonica cultivar-group) putative polyprotein (OSJNBa0012L23.31), mRNA. PROD=putative polyprotein REP_ORG=O. sativa					chr01|11971:19861986-19866004 (+) // 94.25 // /// chr01|11971:2437966-2441990 (+) // 93.94 // /// chr02|11972:12134235-12138246 (+) // 95.16 // /// chr02|11972:31836978-31841109 (+) // 94.51 // /// chr06|11976:26011692-26015703 (+) // 94.9 // /// chr06|11976:26726894-26730902 (+) // 93.68 // /// chr05|11975:25050434-25054444 (+) // 94.3 // /// chr09|11979:401800-405775 (+) // 93.4 // /// chr10|11…
Os.10166.1.S1_at	2.1	A	60.8	A	gb:AB096140.1 DB_XREF=gi:30793456 GEN=chia4a TID=Os.10166.1 CNT=14 FEA=FLmRNA TIER=FL+Stack STK=6 UG=Os.10166 DEF=Oryza sativa (japonica cultivar-group) chia4a mRNA for chitinase, complete cds. PROD=chitinase FL=gb:AK104426.1 gb:AK071013.1 gb:AK104242.1 gb:AB096140.1 REP_ORG=O. sativa	LOC_Os04g41680.1	Oryza sativa (japonica cultivar-group) chia4a mRNA for chitinase, complete cds.|PLN	AK071013	Endochitinase A precursor, putative, expressed	chr04|11974:24489646-24490815 (-) // 98.99 //
Os.27346.1.S1_at	239.6	P	176.5	P	gb:AK073831.1 DB_XREF=gi:32983854 TID=Os.27346.1 CNT=24 FEA=FLmRNA TIER=FL+Stack STK=9 UG=Os.27346 UG_TITLE=(japonica cultivar-group) cDNA clone:J033067N14, full insert sequence DEF=Oryza sativa (japonica cultivar-group) cDNA clone:J033067N14, full insert sequence. FL=gb:AK062209.1 gb:AK073831.1 REP_ORG=O. sativa					chr03|11973:28209756-28215653 (-) // 99.91 //
Os.51285.1.S1_at	85.5	A	274.2	A	gb:AK062428.1 DB_XREF=gi:32972446 TID=Os.51285.1 CNT=4 FEA=FLmRNA TIER=FL STK=1 UG=Os.51285 UG_TITLE=(japonica cultivar-group) cDNA clone:001-102-H06, full insert sequence DEF=Oryza sativa (japonica cultivar-group) cDNA clone:001-102-H06, full insert sequence. FL=gb:AK062428.1 REP_ORG=O. sativa					chr01|11971:1951949-1952727 (-) // 100.0 //
Os.9847.1.S1_at	151.8	A	181.6	P	gb:AK069868.1 DB_XREF=gi:32979892 TID=Os.9847.1 CNT=14 FEA=FLmRNA TIER=FL STK=2 UG=Os.9847 UG_TITLE=(japonica cultivar-group) cDNA clone:J023039O14, full insert sequence DEF=Oryza sativa (japonica cultivar-group) cDNA clone:J023039O14, full insert sequence. FL=gb:AK069868.1 REP_ORG=O. sativa	LOC_Os05g04584.1	Musa acuminata putative 0-deacetylbaccatin III-10-O-acetyl transferase-like protein mRNA, partial cds.|PLN	AK069868	Transferase family protein, expressed	chr05|11975:2121912-2128292 (+) // 99.56 //
OsAffx.31247.1.S1_at	37.6	A	51.2	A	tigr:9639.m02865 TID=OsAffx.31247.1 CNT=1 FEA=mRNA TIER=ConsEnd STK=0 NOTE=sequence(s) not in UniGene DEF=Leucine Rich Repeat, putative REP_ORG=O. sativa					chr11|11981:17932829-17935422 (-) // 100.0 //
OsAffx.22886.1.S1_at	41	A	163.3	A	tigr:9629.m02078 TID=OsAffx.22886.1 CNT=2 FEA=mRNA TIER=ConsEnd STK=0 NOTE=sequence(s) not in UniGene DEF=hypothetical protein REP_ORG=O. sativa					chr01|11971:12167337-12169308 (+) // 100.0 //
OsAffx.19928.1.S1_at	101.5	A	205.1	A	tigr:9640.m03122 TID=OsAffx.19928.1 CNT=1 FEA=mRNA TIER=ConsEnd STK=0 NOTE=sequence(s) not in UniGene DEF=hypothetical protein REP_ORG=O. sativa					chr12|11982:19376657-19379532 (-) // 100.0 //
OsAffx.17202.1.S1_at	64.6	A	2.3	A	tigr:9636.m02794 TID=OsAffx.17202.1 CNT=1 FEA=mRNA TIER=ConsEnd STK=0 NOTE=sequence(s) not in UniGene DEF=nine-cis-epoxycarotenoid dioxygenase1, putative REP_ORG=O. sativa					chr08|11978:17095912-17102645 (-) // 100.0 //
Os.56828.1.S1_at	4.2	A	69.5	A	gb:AK110466.1 DB_XREF=gi:32995675 TID=Os.56828.1 CNT=1 FEA=FLmRNA TIER=FL STK=1 UG=Os.56828 UG_TITLE=(japonica cultivar-group) cDNA clone:002-166-G06, full insert sequence DEF=Oryza sativa (japonica cultivar-group) cDNA clone:002-166-G06, full insert sequence. FL=gb:AK110466.1 REP_ORG=O. sativa		Arabidopsis thaliana similar to valyl tRNA synthetase (At1g14610; T5E21.11) mRNA, complete cds.|PLN	AK110466		---
Os.38033.2.S1_at	85.9	A	29	A	gb:AK064668.1 DB_XREF=gi:32974686 TID=Os.38033.2 CNT=7 FEA=FLmRNA TIER=FL STK=0 UG=Os.38033 UG_TITLE=(japonica cultivar-group) P0506B12.33 (P0506B12.33), mRNA DEF=Oryza sativa (japonica cultivar-group) cDNA clone:002-115-C01, full insert sequence. FL=gb:AK064668.1 REP_ORG=O. sativa	LOC_Os01g62040.3	Cicer arietinum mRNA for putative Ruv DNA-helicase.|PLN	AK064668	RuvB-like 1, putative, expressed	chr01|11971:36229820-36232266 (+) // 94.41 //
Os.51352.1.S1_at	17.9	A	22.3	A	gb:AK062618.1 DB_XREF=gi:32972636 TID=Os.51352.1 CNT=1 FEA=FLmRNA TIER=FL STK=1 UG=Os.51352 UG_TITLE=(japonica cultivar-group) cDNA clone:001-105-B05, full insert sequence DEF=Oryza sativa (japonica cultivar-group) cDNA clone:001-105-B05, full insert sequence. FL=gb:AK062618.1 REP_ORG=O. sativa					chr04|11974:26308674-26309282 (-) // 83.06 //
OsAffx.29625.1.S1_at	33.6	A	21.7	A	tigr:9636.m04230 TID=OsAffx.29625.1 CNT=1 FEA=mRNA TIER=ConsEnd STK=0 NOTE=sequence(s) not in UniGene DEF=expressed protein REP_ORG=O. sativa	LOC_Os08g41640.1	Arabidopsis thaliana Unknown protein (At1g04860; F13M7.15) mRNA, complete cds.|PLN	AK063392	Ubiquitin carboxyl-terminal hydrolase family protein	chr08|11978:26161755-26166554 (-) // 100.0 //
OsAffx.525.1.S1_at	35.3	A	4.4	A	gb:XM_354175.1 DB_XREF=gi:35189783 TID=OsAffx.525.1 CNT=1 FEA=mRNA TIER=ConsEnd STK=0 NOTE=sequence(s) not in UniGene DEF=Oryza sativa (japonica cultivar-group). REP_ORG=O. sativa					chr07|11977:6969024-6969197 (+) // 97.74 //
Os.8061.1.S1_at	66.1	P	52.3	A	gb:AK065358.1 DB_XREF=gi:32975376 TID=Os.8061.1 CNT=24 FEA=FLmRNA TIER=FL+Stack STK=12 UG=Os.8061 UG_TITLE=(japonica cultivar-group) putative dehydration-responsive protein RD22 precursor (OSJNBb0036G09.11), mRNA DEF=Oryza sativa (japonica cultivar-group) cDNA clone:J013011A15, full insert sequence. FL=gb:AK065358.1 gb:AK059056.1 gb:AK106043.1 REP_ORG=O. sativa	LOC_Os01g53240.1	-----	AK106043	RD22, putative, expressed	chr01|11971:30916706-30919382 (+) // 99.45 //
OsAffx.16796.1.S1_at	24.1	A	40.5	A	tigr:9636.m00192 TID=OsAffx.16796.1 CNT=1 FEA=mRNA TIER=ConsEnd STK=0 NOTE=sequence(s) not in UniGene DEF=hypothetical protein REP_ORG=O. sativa					chr08|11978:1212988-1215241 (+) // 100.0 //
OsAffx.28593.1.S1_at	76.1	A	55.9	A	tigr:9635.m02497 TID=OsAffx.28593.1 CNT=1 FEA=mRNA TIER=ConsEnd STK=0 NOTE=sequence(s) not in UniGene DEF=hypothetical protein REP_ORG=O. sativa	LOC_Os04g39020.1	Zoysia tenuifolia mRNA for betaine aldehyde dehydrogenase, complete cds, clone:ZBD1.|PLN	AK103582	Betaine-aldehyde dehydrogenase, putative, expressed	chr07|11977:14912866-14913392 (-) // 100.0 //
OsAffx.31305.1.S1_at	54.7	A	30.1	A	tigr:9639.m03166 TID=OsAffx.31305.1 CNT=1 FEA=mRNA TIER=ConsEnd STK=0 NOTE=sequence(s) not in UniGene DEF=non-LTR retroelement reverse transcriptase, putative REP_ORG=O. sativa					chr11|11981:20157499-20157883 (-) // 100.0 //
OsAffx.18835.1.S1_at	69.1	A	2.7	A	tigr:9639.m01282 TID=OsAffx.18835.1 CNT=1 FEA=mRNA TIER=ConsEnd STK=0 NOTE=sequence(s) not in UniGene DEF=hypothetical protein REP_ORG=O. sativa					chr11|11981:7651065-7654353 (+) // 100.0 //
Os.4775.1.S1_at	22.2	A	65.3	A	gb:AK121025.1 DB_XREF=gi:37990648 TID=Os.4775.1 CNT=11 FEA=FLmRNA TIER=FL STK=4 UG=Os.4775 UG_TITLE=O.sativa mRNA for 16.9 kD low molecular weight heat shock protein DEF=Oryza sativa (japonica cultivar-group) cDNA clone:J023050A14, full insert sequence. FL=gb:AK121025.1 REP_ORG=O. sativa	LOC_Os01g04380.1	O.sativa mRNA for 16.9 kD low molecular weight heat shock protein.|PLN	AK121025	16.9 kDa class I heat shock protein, putative, expressed	chr01|11971:1948731-1949486 (+) // 99.87 //
OsAffx.5883.1.S1_at	49.7	A	5.2	A	tigr:9636.m02036 TID=OsAffx.5883.1 CNT=1 FEA=mRNA TIER=ConsEnd STK=0 NOTE=sequence(s) not in UniGene DEF=hypothetical protein REP_ORG=O. sativa					chr08|11978:12426835-12429826 (+) // 100.0 //
Os.23510.2.S1_at	32	A	74.2	P	gb:AK119273.1 DB_XREF=gi:37988896 TID=Os.23510.2 CNT=1 FEA=FLmRNA TIER=FL STK=1 UG=Os.23510 UG_TITLE=(japonica cultivar-group) hypothetical protein (OJ1004_D04.31), mRNA DEF=Oryza sativa (japonica cultivar-group) cDNA clone:001-130-B05, full insert sequence. FL=gb:AK119273.1 REP_ORG=O. sativa	LOC_Os08g38620.3	Arabidopsis thaliana clone U50109 unknown protein (At3g03580) mRNA, complete cds.|PLN	AK119273	expressed protein	chr03|11973:18631790-18637676 (-) // 100.0 //
OsAffx.29789.1.S1_x_at	6.4	A	37.4	A	tigr:9640.m02225 TID=OsAffx.29789.1 CNT=3 FEA=mRNA TIER=ConsEnd STK=0 NOTE=sequence(s) not in UniGene DEF=hAT family dimerisation domain, putative REP_ORG=O. sativa					chr01|11971:7989732-7993957 (+) // 44.87 // /// chr05|11975:5384734-5388917 (+) // 44.8 // /// chr09|11979:16202360-16206574 (+) // 44.9 // /// chr12|11982:13237754-13245516 (+) // 41.91 // /// chr01|11971:18635037-18664448 (-) // 98.69 // /// chr03|11973:14138522-14142717 (-) // 44.77 // /// chr07|11977:12481073-12485253 (-) // 44.89 // /// chr07|11977:28462050-28466244 (-) // 44.86 // /// chr12…
Os.55714.1.S1_at	5.1	A	195.3	P	gb:AK108639.1 DB_XREF=gi:32993848 TID=Os.55714.1 CNT=1 FEA=FLmRNA TIER=FL STK=1 UG=Os.55714 UG_TITLE=(japonica cultivar-group) cDNA clone:002-147-H08, full insert sequence DEF=Oryza sativa (japonica cultivar-group) cDNA clone:002-147-H08, full insert sequence. FL=gb:AK108639.1 REP_ORG=O. sativa		Homo sapiens myofibrillogenesis regulator 1, mRNA (cDNA clone IMAGE:4861213), complete cds.|PRI	AK108639		---
Os.10583.1.S1_at	3.2	A	135.1	P	gb:AF171223.1 DB_XREF=gi:5679335 TID=Os.10583.1 CNT=28 FEA=FLmRNA TIER=FL+Stack STK=9 UG=Os.10583 DEF=Oryza sativa putative zinc finger protein mRNA, complete cds. PROD=putative zinc finger protein FL=gb:AK061234.1 gb:AF171223.1 gb:AK099058.1 REP_ORG=O. sativa	LOC_Os06g04920.1	Oryza sativa putative zinc finger protein mRNA, complete cds.|PLN	AK099058	Zn-finger in Ran binding protein and others containing protein, expressed	chr06|11976:2161737-2168677 (-) // 100.0 //
Os.20817.4.A1_at	60.7	A	79.7	A	gb:AK066229.1 DB_XREF=gi:32976247 TID=Os.20817.4 CNT=1 FEA=FLmRNA TIER=FL STK=1 UG=Os.20817 UG_TITLE=(japonica cultivar-group) putative receptor-like protein kinase (P0483E09.14), mRNA DEF=Oryza sativa (japonica cultivar-group) cDNA clone:J013058J02, full insert sequence. FL=gb:AK066229.1 REP_ORG=O. sativa					chr07|11977:1604394-1615843 (+) // 99.8 //
Os.14216.2.S1_at	51.4	A	39	A	gb:AK068121.1 DB_XREF=gi:32978139 TID=Os.14216.2 CNT=1 FEA=FLmRNA TIER=FL STK=1 UG=Os.14216 UG_TITLE=(japonica cultivar-group) putative protein phosphatase 2C (P0020E09.7), mRNA DEF=Oryza sativa (japonica cultivar-group) cDNA clone:J013135K13, full insert sequence. FL=gb:AK068121.1 REP_ORG=O. sativa	LOC_Os01g74530.2	Mesembryanthemum crystallinum protein phosphatase 2C homolog (PP2C) mRNA, complete cds.|PLN	AK100571	protein phosphatase 2C, putative, expressed	chr01|11971:43492141-43493591 (+) // 100.0 //
OsAffx.8767.1.S1_at	100.9	P	57	A	gb:XM_354002.1 DB_XREF=gi:35189437 TID=OsAffx.8767.1 CNT=1 FEA=mRNA TIER=ConsEnd STK=0 NOTE=sequence(s) not in UniGene DEF=Oryza sativa (japonica cultivar-group). REP_ORG=O. sativa					chr07|11977:20954199-20954628 (+) // 100.0 //
OsAffx.13256.1.S1_at	107.2	A	11.9	A	tigr:9631.m03833 TID=OsAffx.13256.1 CNT=2 FEA=mRNA TIER=ConsEnd STK=0 NOTE=sequence(s) not in UniGene DEF=putative glutathione transferase REP_ORG=O. sativa	LOC_Os03g39850.1	Zea mays mRNA for glutathione transferase GST7.|PLN	AK064612	Glutathione S-transferase, N-terminal domain containing protein, expressed	chr03|11973:22115058-22116101 (-) // 100.0 //
OsAffx.7132.1.S1_at	604.3	P	867.5	P	tigr:9639.m01594 TID=OsAffx.7132.1 CNT=1 FEA=mRNA TIER=ConsEnd STK=0 NOTE=sequence(s) not in UniGene DEF=Similar to stem rust resistance protein REP_ORG=O. sativa					chr11|11981:9666330-9673120 (-) // 100.0 //
Os.1880.2.S1_a_at	67.1	A	154.3	A	gb:AK068954.1 DB_XREF=gi:32978978 TID=Os.1880.2 CNT=4 FEA=FLmRNA TIER=FL STK=3 UG=Os.1880 UG_TITLE=(japonica cultivar-group) P0421H07.29 (P0421H07.29), mRNA DEF=Oryza sativa (japonica cultivar-group) cDNA clone:J023001I20, full insert sequence. FL=gb:AK068954.1 REP_ORG=O. sativa	LOC_Os01g50840.1	Arabidopsis thaliana putative knotted-like homeobox protein (At1g23380) mRNA, complete cds.|PLN	AK068954	expressed protein	chr01|11971:29529050-29530649 (-) // 99.91 //
OsAffx.520.1.S1_at	86	A	37.2	A	gb:XM_354198.1 DB_XREF=gi:35189829 GEN=P0523A04.16 TID=OsAffx.520.1 CNT=1 FEA=mRNA TIER=ConsEnd STK=0 NOTE=sequence(s) not in UniGene DEF=Oryza sativa (japonica cultivar-group). REP_ORG=O. sativa					chr07|11977:7779053-7780065 (+) // 92.59 //
Os.46012.3.S1_at	27.4	A	13.6	A	gb:NM_187284.1 DB_XREF=gi:34901653 GEN=P0640E12.21 TID=Os.46012.3 CNT=1 FEA=mRNA TIER=ConsEnd STK=0 UG=Os.46012 UG_TITLE=(japonica cultivar-group) P0640E12.21 (P0640E12.21), mRNA DEF=Oryza sativa (japonica cultivar-group) P0640E12.21 (P0640E12.21), mRNA. REP_ORG=O. sativa					chr01|11971:26475265-26476285 (+) // 96.26 // /// chr07|11977:17313851-17314870 (+) // 100.0 // /// chr07|11977:11389034-11390053 (+) // 96.14 // /// chr09|11979:5467043-5468063 (+) // 96.26 // /// chr09|11979:9241828-9242848 (+) // 96.26 // /// chr10|11980:4817535-4818554 (+) // 96.49 // /// chr11|11981:27864546-27865566 (+) // 96.61 // /// chr12|11982:17426281-17427301 (+) // 96.61 // /// chr02…
Os.31403.1.S1_at	36.6	A	90.4	A	gb:AK107390.1 DB_XREF=gi:32992599 TID=Os.31403.1 CNT=2 FEA=FLmRNA TIER=FL STK=1 UG=Os.31403 UG_TITLE=(japonica cultivar-group) P0694A04.24 (P0694A04.24), mRNA DEF=Oryza sativa (japonica cultivar-group) cDNA clone:002-127-C11, full insert sequence. FL=gb:AK107390.1 REP_ORG=O. sativa					chr01|11971:27094519-27096038 (-) // 99.93 //
Os.8502.5.S1_x_at	75.6	A	59.7	A	gb:X53857.1 DB_XREF=gi:20303 TID=Os.8502.5 CNT=3 FEA=mRNA TIER=ConsEnd STK=1 UG=Os.8502 DEF=O. sativa mRNA for prolamin (clone pX24). PROD=prolamin REP_ORG=O. sativa					chr05|11975:15252411-15253009 (+) // 99.83 // /// chr05|11975:15260094-15260692 (+) // 99.5 // /// chr05|11975:15262655-15263253 (+) // 99.5 // /// chr05|11975:15306776-15307374 (+) // 99.5 // /// chr05|11975:15254972-15255570 (+) // 99.33 // /// chr05|11975:15257533-15258131 (+) // 99.33 // /// chr05|11975:15265216-15265814 (+) // 99.33 // /// chr05|11975:15320408-15321006 (+) // 99.16 // /// ch…
OsAffx.32262.1.S1_x_at	39.5	A	31.3	A	gb:X15901.1 DB_XREF=gi:11957 GEN=psbL TID=OsAffx.32262.1 CNT=1 FEA=DNA_43 TIER=ConsEnd STK=0 NOTE=sequence(s) not in UniGene DEF=PSII L protein (Oryza sativa (japonica cultivar-group)) chloroplast PROD=PSII L protein REP_ORG=O. sativa		Mesembryanthemum crystallinum chloroplast cytochrome b-559 alpha subunit (psbE), cytochrome b-559 beta subunit (psbF), and photosytem II polypeptide (psbL) mRNA, complete cds.|PLN	AK059143		chr01|11971:38597083-38597200 (+) // 100.0 // /// chr02|11972:14255070-14255187 (+) // 100.0 // /// chr03|11973:26222388-26222505 (+) // 99.15 // /// chr06|11976:23579823-23579940 (+) // 100.0 // /// chr08|11978:9275123-9275240 (+) // 100.0 // /// chr01|11971:33886207-33886324 (-) // 100.0 // /// chr01|11971:20772916-20773033 (-) // 100.0 // /// chr09|11979:21929994-21930111 (-) // 100.0 // /// c…
OsAffx.20882.1.S1_at	5.8	A	84.2	A	gb:XM_354371.1 DB_XREF=gi:35190810 GEN=OJ1793_E11.21 TID=OsAffx.20882.1 CNT=1 FEA=mRNA TIER=ConsEnd STK=0 NOTE=sequence(s) not in UniGene DEF=Oryza sativa (japonica cultivar-group). REP_ORG=O. sativa					chr07|11977:20093010-20095956 (-) // 100.0 //
OsAffx.12948.1.S1_at	108.1	P	136.6	P	tigr:9631.m01974 TID=OsAffx.12948.1 CNT=1 FEA=mRNA TIER=ConsEnd STK=0 NOTE=sequence(s) not in UniGene DEF=Poly(A) polymerase central domain, putative REP_ORG=O. sativa					chr03|11973:11178764-11183846 (-) // 100.0 //
Os.20204.3.S1_a_at	86.6	A	7.1	A	gb:AK064000.1 DB_XREF=gi:32974018 TID=Os.20204.3 CNT=6 FEA=FLmRNA TIER=FL STK=1 UG=Os.20204 UG_TITLE=(japonica cultivar-group) histone deacetylase HDAC3 mRNA, complete cds; alternatively spliced DEF=Oryza sativa (japonica cultivar-group) cDNA clone:001-124-F07, full insert sequence. FL=gb:AK064000.1 REP_ORG=O. sativa	LOC_Os02g12380.1	Oryza sativa (japonica cultivar-group) histone deacetylase HDAC2 mRNA, complete cds; alternatively spliced.|PLN	AK103097	histone deacetylase, putative, expressed	chr02|11972:6447077-6453167 (+) // 99.9 //
OsAffx.19066.1.S1_at	35.5	A	67	A	tigr:9639.m02651 TID=OsAffx.19066.1 CNT=1 FEA=mRNA TIER=ConsEnd STK=0 NOTE=sequence(s) not in UniGene DEF=hypothetical protein REP_ORG=O. sativa					chr07|11977:17248768-17249224 (-) // 90.13 // /// chr07|11977:8228088-8228544 (-) // 90.13 // /// chr08|11978:4987991-4988447 (-) // 90.57 // /// chr08|11978:6304442-6304898 (-) // 90.13 // /// chr11|11981:16505326-16505782 (-) // 100.0 // /// chr12|11982:5883274-5883730 (-) // 90.35 //
OsAffx.19555.1.S1_at	101.3	A	64.4	A	tigr:9640.m00802 TID=OsAffx.19555.1 CNT=1 FEA=mRNA TIER=ConsEnd STK=0 NOTE=sequence(s) not in UniGene DEF=hypothetical protein REP_ORG=O. sativa					chr12|11982:4389613-4390265 (-) // 100.0 //
OsAffx.31652.1.S1_at	59.6	A	91.1	A	tigr:9640.m00822 TID=OsAffx.31652.1 CNT=1 FEA=mRNA TIER=ConsEnd STK=0 NOTE=sequence(s) not in UniGene DEF=hypothetical protein REP_ORG=O. sativa					chr12|11982:4562319-4562490 (-) // 100.0 //
Os.30032.1.S1_at	70.4	P	45.4	A	gb:AK109465.1 DB_XREF=gi:32994674 TID=Os.30032.1 CNT=1 FEA=FLmRNA TIER=FL STK=1 UG=Os.30032 UG_TITLE=(japonica cultivar-group) P0445D12.7 (P0445D12.7), mRNA DEF=Oryza sativa (japonica cultivar-group) cDNA clone:001-127-G01, full insert sequence. FL=gb:AK109465.1 REP_ORG=O. sativa					chr01|11971:1246682-1248223 (+) // 99.94 //
OsAffx.26177.1.S1_at	60.5	A	42.4	A	tigr:9632.m02541 TID=OsAffx.26177.1 CNT=1 FEA=mRNA TIER=ConsEnd STK=0 NOTE=sequence(s) not in UniGene DEF=hypothetical protein REP_ORG=O. sativa					chr04|11974:15795310-15795658 (-) // 100.0 //
OsAffx.31651.1.S1_at	54.8	A	52.8	A	tigr:9640.m00815 TID=OsAffx.31651.1 CNT=1 FEA=mRNA TIER=ConsEnd STK=0 NOTE=sequence(s) not in UniGene DEF=hypothetical protein REP_ORG=O. sativa					chr12|11982:4514660-4516333 (-) // 100.0 //
OsAffx.24480.1.S1_x_at	35.5	A	99	A	tigr:9630.m02723 TID=OsAffx.24480.1 CNT=1 FEA=mRNA TIER=ConsEnd STK=0 NOTE=sequence(s) not in UniGene DEF=hypothetical protein REP_ORG=O. sativa					chr02|11972:16916518-16917191 (+) // 100.0 //
Os.18261.1.S1_at	2.2	A	68.5	A	gb:AK065211.1 DB_XREF=gi:32975229 TID=Os.18261.1 CNT=6 FEA=FLmRNA TIER=FL STK=1 UG=Os.18261 UG_TITLE=(japonica cultivar-group) cDNA clone:J013002F23, full insert sequence DEF=Oryza sativa (japonica cultivar-group) cDNA clone:J013002F23, full insert sequence. FL=gb:AK065211.1 REP_ORG=O. sativa	LOC_Os02g38780.1	Zea mays protein phosphatase type-2C (pp2c-1) mRNA, complete cds.|PLN	AK065211	Protein phosphatase 2C containing protein, expressed	chr02|11972:23426670-23436668 (+) // 99.25 //
OsAffx.29410.1.S1_at	2.2	A	52.1	A	tigr:9636.m02875 TID=OsAffx.29410.1 CNT=1 FEA=mRNA TIER=ConsEnd STK=0 NOTE=sequence(s) not in UniGene DEF=hypothetical protein REP_ORG=O. sativa					chr11|11981:10176126-10181459 (+) // 74.08 // /// chr08|11978:17641372-17647389 (-) // 100.0 //
OsAffx.30368.1.S1_at	5.4	A	118.8	P	tigr:9638.m00876 TID=OsAffx.30368.1 CNT=2 FEA=mRNA TIER=ConsEnd STK=0 NOTE=sequence(s) not in UniGene DEF=Protein kinase domain, putative REP_ORG=O. sativa	LOC_Os10g10030.1	Arabidopsis thaliana wall-associated kinase 2 (At1g21270; F16F4.5) mRNA, complete cds.|PLN	AK111815	Protein kinase domain containing protein, expressed	chr10|11980:5208317-5215052 (-) // 100.0 //
OsAffx.12134.1.S1_at	9.9	A	86.3	A	tigr:9630.m01960 TID=OsAffx.12134.1 CNT=1 FEA=mRNA TIER=ConsEnd STK=0 NOTE=sequence(s) not in UniGene DEF=hypothetical protein REP_ORG=O. sativa	LOC_Os02g20480.1	Phaseolus vulgaris NBS-LRR resistance-like protein B8 (B8) mRNA, complete cds.|PLN	AK121394	resistance protein, putative	chr02|11972:12079372-12079954 (-) // 100.0 //
OsAffx.21042.1.S1_at	39.2	A	1	A	gb:XM_353921.1 DB_XREF=gi:35189275 TID=OsAffx.21042.1 CNT=2 FEA=mRNA TIER=ConsEnd STK=0 NOTE=sequence(s) not in UniGene DEF=Oryza sativa (japonica cultivar-group). REP_ORG=O. sativa					chr07|11977:12630711-12632412 (+) // 100.0 //
Os.50255.1.S1_at	27.8	P	4.1	A	gb:AK120346.1 DB_XREF=gi:37989969 TID=Os.50255.1 CNT=1 FEA=FLmRNA TIER=FL STK=1 UG=Os.50255 UG_TITLE=(japonica cultivar-group) cDNA clone:J013063M12, full insert sequence DEF=Oryza sativa (japonica cultivar-group) cDNA clone:J013063M12, full insert sequence. FL=gb:AK120346.1 REP_ORG=O. sativa					chr03|11973:20591884-20596369 (+) // 81.94 // /// chr01|11971:20255788-20276738 (-) // 79.94 // /// chr06|11976:14905423-14912392 (-) // 99.85 // /// chr06|11976:6943855-6948350 (-) // 80.75 //
OsAffx.20484.2.S1_at	26	A	38.4	A	tigr:9636.m03634 TID=OsAffx.20484.2 CNT=1 FEA=mRNA TIER=ConsEnd STK=0 NOTE=sequence(s) not in UniGene DEF=hypothetical protein REP_ORG=O. sativa	LOC_Os08g36120.1	Populus euphratica mRNA for putative auxin-amidohydrolase precursor (Ill3 gene).|PLN	AK103369	retrotransposon protein, putative, unclassified	chr08|11978:22628283-22629568 (+) // 100.0 //
OsAffx.2054.1.A1_at	37.8	A	11.2	A	gb:NM_183783.1 DB_XREF=gi:34894693 GEN=P0426D06.13 TID=OsAffx.2054.1 CNT=1 FEA=mRNA TIER=ConsEnd STK=0 NOTE=sequence(s) not in UniGene DEF=Oryza sativa (japonica cultivar-group) P0426D06.13 (P0426D06.13), mRNA. REP_ORG=O. sativa					chr01|11971:12262551-12267613 (+) // 100.0 //
OsAffx.30234.1.S1_at	88.2	A	53.2	A	tigr:9638.m00084 TID=OsAffx.30234.1 CNT=2 FEA=mRNA TIER=ConsEnd STK=0 NOTE=sequence(s) not in UniGene DEF=hypothetical protein REP_ORG=O. sativa	LOC_Os10g01800.1	Clarkia breweri benzoyl coenzyme A: benzyl alcohol benzoyl transferase mRNA, complete cds.|PLN	AK060361	Transferase family protein	chr10|11980:510293-511478 (+) // 100.0 //
OsAffx.4419.1.S1_at	130.7	A	29	A	tigr:9633.m02235 TID=OsAffx.4419.1 CNT=1 FEA=mRNA TIER=ConsEnd STK=0 NOTE=sequence(s) not in UniGene DEF=hypothetical protein REP_ORG=O. sativa	LOC_Os05g24930.1	Zea mays putative DNA cytosine methyltransferase Zmet3 mRNA, complete cds.|PLN	AK065147	pentatricopeptide, putative, expressed	chr05|11975:14350301-14354320 (-) // 100.0 //
Os.24128.1.A1_at	171.3	P	192.9	A	gb:AK069127.1 DB_XREF=gi:32979151 TID=Os.24128.1 CNT=2 FEA=FLmRNA TIER=FL STK=2 UG=Os.24128 UG_TITLE=(japonica cultivar-group) cDNA clone:002-146-F12, full insert sequence DEF=Oryza sativa (japonica cultivar-group) cDNA clone:J023007M23, full insert sequence. FL=gb:AK069127.1 REP_ORG=O. sativa	LOC_Os02g58520.1	Vigna radiata Rwilcz calcium dependent protein kinase (CDPK) mRNA, complete cds.|PLN	AK069127	Calcium-dependent protein kinase, isoform AK1, putative, expressed	chr02|11972:35769160-35771419 (+) // 99.9 //
OsAffx.31351.1.S1_at	78.5	A	72.2	A	tigr:9639.m03417 TID=OsAffx.31351.1 CNT=1 FEA=mRNA TIER=ConsEnd STK=0 NOTE=sequence(s) not in UniGene DEF=Integral membrane protein, putative REP_ORG=O. sativa	LOC_Os11g37720.1	Arabidopsis thaliana putative nodulin protein (At1g75500) mRNA, complete cds.|PLN	AK121068	Integral membrane protein DUF6 containing protein, expressed	chr11|11981:21800586-21802336 (+) // 100.0 //
OsAffx.16443.1.S1_at	8.6	A	75.2	A	tigr:9635.m02666 TID=OsAffx.16443.1 CNT=1 FEA=mRNA TIER=ConsEnd STK=0 NOTE=sequence(s) not in UniGene DEF=hypothetical protein REP_ORG=O. sativa					chr09|11979:8737755-8738851 (+) // 91.34 // /// chr05|11975:7580833-7600270 (-) // 91.22 // /// chr05|11975:27110143-27111236 (-) // 90.61 // /// chr07|11977:16088619-16089721 (-) // 100.0 //
OsAffx.9410.1.S1_x_at	73.8	A	7	A	gb:NM_191423.1 DB_XREF=gi:34909929 GEN=P0665A11.25 TID=OsAffx.9410.1 CNT=1 FEA=mRNA TIER=ConsEnd STK=0 NOTE=sequence(s) not in UniGene DEF=Oryza sativa (japonica cultivar-group) P0665A11.25 (P0665A11.25), mRNA. REP_ORG=O. sativa					chr01|11971:32872778-32874608 (-) // 100.0 //
OsAffx.21595.1.S1_at	28.3	A	22.5	A	gb:NM_191412.1 DB_XREF=gi:34909907 GEN=P0665A11.14 TID=OsAffx.21595.1 CNT=1 FEA=mRNA TIER=ConsEnd STK=0 NOTE=sequence(s) not in UniGene DEF=Oryza sativa (japonica cultivar-group) P0665A11.14 (P0665A11.14), mRNA. REP_ORG=O. sativa					chr01|11971:32831536-32832536 (-) // 100.0 //
Os.55663.1.S1_at	50.1	A	73.2	A	gb:AK108517.1 DB_XREF=gi:32993726 TID=Os.55663.1 CNT=1 FEA=FLmRNA TIER=FL STK=1 UG=Os.55663 UG_TITLE=(japonica cultivar-group) cDNA clone:002-144-A11, full insert sequence DEF=Oryza sativa (japonica cultivar-group) cDNA clone:002-144-A11, full insert sequence. FL=gb:AK108517.1 REP_ORG=O. sativa					chr02|11972:21512897-21513835 (+) // 99.26 // /// chr08|11978:23593637-23594345 (+) // 71.96 //
OsAffx.16387.1.S1_at	6.6	A	53.1	A	tigr:9635.m02283 TID=OsAffx.16387.1 CNT=1 FEA=mRNA TIER=ConsEnd STK=0 NOTE=sequence(s) not in UniGene DEF=hypothetical protein REP_ORG=O. sativa					chr07|11977:13533133-13535275 (+) // 100.0 //
Os.50281.1.S1_at	93.4	A	127.3	A	gb:AK120511.1 DB_XREF=gi:37990134 TID=Os.50281.1 CNT=2 FEA=FLmRNA TIER=FL STK=1 UG=Os.50281 UG_TITLE=(japonica cultivar-group) cDNA clone:J013123L23, full insert sequence DEF=Oryza sativa (japonica cultivar-group) cDNA clone:J013123L23, full insert sequence. FL=gb:AK120511.1 REP_ORG=O. sativa	LOC_Os07g39920.1	Arabidopsis thaliana putative formin protein AHF1 (At3g25500) mRNA, complete cds.|PLN	AK120511	formin homology 2 domain-containing protein, putative, expressed	chr07|11977:23942842-23948733 (+) // 99.93 //
OsAffx.16709.1.S1_at	29.8	A	33.1	A	tigr:9635.m04464 TID=OsAffx.16709.1 CNT=3 FEA=mRNA TIER=ConsEnd STK=0 NOTE=sequence(s) not in UniGene DEF=hypothetical protein REP_ORG=O. sativa					chr07|11977:26553021-26554765 (+) // 86.43 //
Os.40288.1.S1_at	39.8	A	80.8	A	gb:CB664862 DB_XREF=gi:29668587 DB_XREF=OSJNEd10N11.r CLONE=OSJNEd10N11 TID=Os.40288.1 CNT=4 FEA=EST TIER=ConsEnd STK=1 UG=Os.40288 UG_TITLE=Transcribed sequence with weak similarity to protein ref:NP_565611.1 (A.thaliana) putative poly REP_ORG=O. sativa	LOC_Os01g50730.1	Arabidopsis thaliana putative poly(A) polymerase (At2g25850) mRNA, complete cds.|PLN	AK071158	Poly polymerase central domain containing protein	chr08|11978:10797949-10798964 (+) // 99.8 //
Os.57428.1.A1_at	74.5	P	62.4	A	gb:AY224484.1 DB_XREF=gi:29367494 TID=Os.57428.1 CNT=1 FEA=mRNA TIER=ConsEnd STK=0 UG=Os.57428 UG_TITLE=(japonica cultivar-group) isolate 29971 centromere protein-like protein mRNA, partial cds DEF=Oryza sativa (japonica cultivar-group) isolate 29971 centromere protein-like protein mRNA, partial cds. REP_ORG=O. sativa					chr03|11973:11640898-11641217 (+) // 98.15 //
Os.50481.1.S1_at	151.6	A	134.1	P	gb:AK121369.1 DB_XREF=gi:37990992 TID=Os.50481.1 CNT=1 FEA=FLmRNA TIER=FL STK=1 UG=Os.50481 UG_TITLE=(japonica cultivar-group) cDNA clone:J023125K15, full insert sequence DEF=Oryza sativa (japonica cultivar-group) cDNA clone:J023125K15, full insert sequence. FL=gb:AK121369.1 REP_ORG=O. sativa	LOC_Os06g50140.1	Arabidopsis thaliana At1g19940/F6F9_1 mRNA, complete cds.|PLN	AK121369	Glycosyl hydrolase family 9 protein, expressed	chr06|11976:30363055-30365664 (-) // 99.9 //
Os.23650.1.A1_at	15.9	A	98.8	A	gb:CA760193 DB_XREF=gi:25804232 DB_XREF=BR060004A10F07.ab1 CLONE=BR060004A10F07.ab1 TID=Os.23650.1 CNT=1 FEA=EST TIER=ConsEnd STK=1 UG=Os.23650 UG_TITLE=Transcribed sequence REP_ORG=O. sativa	LOC_Os02g18820.2	Arabidopsis thaliana clone U09345 unknown protein (At1g04140) mRNA, complete cds.|PLN	AK068360	transducin family protein, putative, expressed	chr02|11972:10982287-10982988 (-) // 99.29 //
OsAffx.18419.1.S1_at	40.3	A	13.8	A	tigr:9638.m02286 TID=OsAffx.18419.1 CNT=2 FEA=mRNA TIER=ConsEnd STK=0 NOTE=sequence(s) not in UniGene DEF=hypothetical protein REP_ORG=O. sativa					chr10|11980:13647036-13648029 (-) // 100.0 //
OsAffx.28240.1.S1_at	49	A	27.7	A	gb:NM_194183.1 DB_XREF=gi:34915403 TID=OsAffx.28240.1 CNT=2 FEA=mRNA TIER=ConsEnd STK=0 NOTE=sequence(s) not in UniGene DEF=Oryza sativa (japonica cultivar-group) hypothetical protein predicted by FGENESH etc. (P0022B05.13), mRNA. REP_ORG=O. sativa					chr07|11977:1059646-1060707 (-) // 99.39 //
Os.50720.1.A1_at	3.1	A	37.5	A	gb:AJ532517.1 DB_XREF=gi:27527594 TID=Os.50720.1 CNT=1 FEA=RNA TIER=ConsEnd STK=0 UG=Os.50720 UG_TITLE=Z271 snoRNA DEF=Oryza sativa Z271 snoRNA. REP_ORG=O. sativa					chr06|11976:29206773-29206878 (-) // 100.0 //
OsAffx.23325.1.S1_at	78.7	A	143.5	A	tigr:9629.m02050 TID=OsAffx.23325.1 CNT=1 FEA=mRNA TIER=ConsEnd STK=0 NOTE=sequence(s) not in UniGene DEF=DSS1SEM1 family, putative REP_ORG=O. sativa		Arabidopsis thaliana unknown protein (At1g64750) mRNA, complete cds.|PLN	AK058821		chr01|11971:11953118-11954626 (+) // 100.0 //
Os.50022.1.S1_at	495.3	P	1213.5	P	gb:AK119711.1 DB_XREF=gi:37989334 TID=Os.50022.1 CNT=1 FEA=FLmRNA TIER=FL STK=1 UG=Os.50022 UG_TITLE=(japonica cultivar-group) cDNA clone:002-157-E12, full insert sequence DEF=Oryza sativa (japonica cultivar-group) cDNA clone:002-157-E12, full insert sequence. FL=gb:AK119711.1 REP_ORG=O. sativa					chr03|11973:28018148-28018689 (-) // 99.82 //
OsAffx.29115.1.S1_at	64.8	A	91.5	A	tigr:9636.m00893 TID=OsAffx.29115.1 CNT=1 FEA=mRNA TIER=ConsEnd STK=0 NOTE=sequence(s) not in UniGene DEF=N7-like protein, putative REP_ORG=O. sativa					chr08|11978:5440404-5442265 (-) // 100.0 //
Os.7268.1.S1_at	61.3	M	40.8	A	gb:AK111542.1 DB_XREF=gi:37988205 TID=Os.7268.1 CNT=5 FEA=FLmRNA TIER=FL STK=1 UG=Os.7268 UG_TITLE=(japonica cultivar-group) cDNA clone:J013037N20, full insert sequence DEF=Oryza sativa (japonica cultivar-group) cDNA clone:J013037N20, full insert sequence. FL=gb:AK111542.1 REP_ORG=O. sativa	LOC_Os11g10680.1	Arabidopsis thaliana putative coatomer protein complex, subunit beta 2 (beta prime) (At1g79990) mRNA, complete cds.|PLN	AK111542	Coatomer beta subunit, putative	chr11|11981:5855217-5863781 (-) // 99.6 //
OsAffx.28237.1.S1_at	11.8	A	45.4	A	tigr:9635.m00173 TID=OsAffx.28237.1 CNT=2 FEA=mRNA TIER=ConsEnd STK=0 NOTE=sequence(s) not in UniGene DEF=hypothetical protein REP_ORG=O. sativa					chr07|11977:963154-964753 (-) // 100.0 //
Os.18378.1.S1_at	1.2	A	53.8	A	gb:NM_195802.1 DB_XREF=gi:37532963 TID=Os.18378.1 CNT=1 FEA=mRNA TIER=ConsEnd STK=0 UG=Os.18378 DEF=Oryza sativa (japonica cultivar-group) putative disease resistance response protein (OJ1325D05.13), mRNA. PROD=putative disease resistance response protein REP_ORG=O. sativa					chr10|11980:9285384-9286498 (+) // 100.0 //
Os.4386.1.S1_s_at	353.4	P	177.7	P	gb:AB028186.1 DB_XREF=gi:6730943 GEN=OsNAC7 TID=Os.4386.1 CNT=2 FEA=FLmRNA TIER=FL STK=1 UG=Os.4386 DEF=Oryza sativa mRNA for OsNAC7 protein, complete cds. PROD=OsNAC7 protein FL=gb:AB028186.1 REP_ORG=O. sativa	LOC_Os06g33940.1	Oryza sativa mRNA for OsNAC7 protein, complete cds.|PLN	AK102224	expressed protein	chr06|11976:19743004-19745298 (-) // 98.39 //
Os.48109.1.A1_x_at	65.6	P	130.8	P	gb:BQ907271 DB_XREF=gi:22306049 DB_XREF=P003D03 CLONE=P003D03 TID=Os.48109.1 CNT=5 FEA=EST TIER=ConsEnd STK=0 UG=Os.48109 UG_TITLE=Transcribed sequence with weak similarity to protein ref:NP_193102.1 (A.thaliana) isoflavone reductase-like protein (Arabidopsis thaliana) REP_ORG=O. sativa	LOC_Os12g16240.1	Rice mRNA for aspartic protease, complete cds.|PLN	AK065157	Isoflavone reductase homolog, putative, expressed	chr12|11982:9284083-9284939 (-) // 99.34 // /// chr12|11982:9296860-9297716 (-) // 96.84 // /// chr12|11982:9275576-9276504 (-) // 91.53 //
OsAffx.11770.1.S1_at	47	A	48.9	P	tigr:9629.m06688 TID=OsAffx.11770.1 CNT=1 FEA=mRNA TIER=ConsEnd STK=0 NOTE=sequence(s) not in UniGene DEF=expressed protein REP_ORG=O. sativa					chr01|11971:39406450-39408990 (+) // 100.0 //
OsAffx.19363.1.S1_at	49.7	A	56	A	tigr:9639.m04099 TID=OsAffx.19363.1 CNT=1 FEA=mRNA TIER=ConsEnd STK=0 NOTE=sequence(s) not in UniGene DEF=hypothetical protein REP_ORG=O. sativa	LOC_Os11g44220.1	Arabidopsis thaliana At2g39000 mRNA, complete cds.|PLN	AK121353	hypothetical protein	chr11|11981:26208335-26209893 (-) // 100.0 //
OsAffx.24262.1.S1_at	1.5	A	23.7	A	tigr:9630.m01390 TID=OsAffx.24262.1 CNT=1 FEA=mRNA TIER=ConsEnd STK=0 NOTE=sequence(s) not in UniGene DEF=Similar to glucan synthase-like protein REP_ORG=O. sativa					chr02|11972:8299855-8317188 (+) // 100.0 //
Os.38273.2.S1_at	57	A	106.8	A	gb:AK120707.1 DB_XREF=gi:37990330 TID=Os.38273.2 CNT=10 FEA=FLmRNA TIER=FL STK=0 UG=Os.38273 UG_TITLE=(japonica cultivar-group) cDNA clone:002-125-H03, full insert sequence DEF=Oryza sativa (japonica cultivar-group) cDNA clone:J023001D08, full insert sequence. FL=gb:AK120707.1 REP_ORG=O. sativa					chr04|11974:9662267-9664522 (+) // 99.48 // /// chr09|11979:2280605-2282189 (+) // 74.88 // /// chr04|11974:13979039-13981278 (-) // 98.91 //
OsAffx.31561.1.S1_at	1.6	A	43.5	A	tigr:9640.m00232 TID=OsAffx.31561.1 CNT=2 FEA=mRNA TIER=ConsEnd STK=0 NOTE=sequence(s) not in UniGene DEF=hypothetical protein REP_ORG=O. sativa					chr03|11973:35011076-35012943 (+) // 100.0 // /// chr12|11982:1230127-1231993 (-) // 100.0 //
OsAffx.6464.1.S1_at	57.3	P	46.8	A	tigr:9637.m02798 TID=OsAffx.6464.1 CNT=1 FEA=mRNA TIER=ConsEnd STK=0 NOTE=sequence(s) not in UniGene DEF=expressed protein REP_ORG=O. sativa					chr09|11979:19088294-19088984 (+) // 100.0 //
Os.48597.1.A1_x_at	29.5	A	72.6	A	gb:CR285604 DB_XREF=gi:44672170 DB_XREF=CR285604 CLONE=p774f04p3 TID=Os.48597.1 CNT=1 FEA=EST TIER=ConsEnd STK=1 UG=Os.48597 UG_TITLE=Transcribed sequence with weak similarity to protein ref:NP_201530.1 (A.thaliana) putative protein (Arabidopsis thaliana) REP_ORG=O. sativa	LOC_Os01g41160.1	Arabidopsis thaliana putative protein (At5g67290) mRNA, complete cds.|PLN	AK105193	FAD dependent oxidoreductase family protein, expressed	chr01|11971:23628618-23629104 (-) // 97.94 //
Os.50962.1.S1_at	50.6	A	69.4	A	gb:AK059763.1 DB_XREF=gi:32969781 TID=Os.50962.1 CNT=1 FEA=FLmRNA TIER=FL STK=1 UG=Os.50962 UG_TITLE=(japonica cultivar-group) cDNA clone:006-203-F08, full insert sequence DEF=Oryza sativa (japonica cultivar-group) cDNA clone:006-203-F08, full insert sequence. FL=gb:AK059763.1 REP_ORG=O. sativa		Phytophthora infestans clone MY-01-C-01 K+ channel protein mRNA, complete cds.|PLN	AK059763		---
OsAffx.28025.3.S1_at	56.8	A	12.8	A	tigr:9639.m01663 TID=OsAffx.28025.3 CNT=1 FEA=mRNA TIER=ConsEnd STK=0 NOTE=sequence(s) not in UniGene DEF=hypothetical protein REP_ORG=O. sativa					chr11|11981:10134697-10137988 (-) // 100.0 //
OsAffx.16815.1.S1_at	40.6	A	44.7	A	tigr:9636.m00295 TID=OsAffx.16815.1 CNT=1 FEA=mRNA TIER=ConsEnd STK=0 NOTE=sequence(s) not in UniGene DEF=hypothetical protein REP_ORG=O. sativa					chr08|11978:1787077-1788542 (-) // 100.0 //
OsAffx.20566.1.S1_at	105.6	A	8	A	tigr:9638.m01353 TID=OsAffx.20566.1 CNT=2 FEA=mRNA TIER=ConsEnd STK=0 NOTE=sequence(s) not in UniGene DEF=hypothetical protein REP_ORG=O. sativa					chr10|11980:7952846-7953843 (-) // 100.0 //
OsAffx.16262.1.S1_at	77.3	A	27.3	A	tigr:9635.m01434 TID=OsAffx.16262.1 CNT=1 FEA=mRNA TIER=ConsEnd STK=0 NOTE=sequence(s) not in UniGene DEF=hypothetical protein REP_ORG=O. sativa					chr10|11980:237711-238260 (+) // 98.21 // /// chr07|11977:8243394-8243943 (-) // 100.0 //
Os.45460.2.S1_at	2.4	A	58.5	A	gb:NM_184186.1 DB_XREF=gi:34895463 GEN=P0037C04.28 TID=Os.45460.2 CNT=1 FEA=mRNA TIER=ConsEnd STK=0 UG=Os.45460 UG_TITLE=(japonica cultivar-group) P0037C04.28 (P0037C04.28), mRNA DEF=Oryza sativa (japonica cultivar-group) P0037C04.28 (P0037C04.28), mRNA. REP_ORG=O. sativa					chr01|11971:1404154-1409735 (-) // 100.0 //
OsAffx.18362.1.S1_at	65.8	A	74.1	A	tigr:9638.m01984 TID=OsAffx.18362.1 CNT=1 FEA=mRNA TIER=ConsEnd STK=0 NOTE=sequence(s) not in UniGene DEF=hypothetical protein REP_ORG=O. sativa					chr10|11980:11843926-11844995 (-) // 100.0 //
OsAffx.1559.1.S1_at	47.1	A	112.7	A	gb:NM_185660.1 DB_XREF=gi:34898405 TID=OsAffx.1559.1 CNT=1 FEA=mRNA TIER=ConsEnd STK=0 NOTE=sequence(s) not in UniGene DEF=Oryza sativa (japonica cultivar-group) Hypothetical protein (Gene), mRNA. REP_ORG=O. sativa					chr06|11976:3404141-3404558 (-) // 100.0 //
OsAffx.21171.1.S1_at	2.8	A	92.4	A	gb:NM_193684.1 DB_XREF=gi:34914451 GEN=OJ1005_B10.27 TID=OsAffx.21171.1 CNT=1 FEA=mRNA TIER=ConsEnd STK=0 NOTE=sequence(s) not in UniGene DEF=Oryza sativa (japonica cultivar-group) putatitive retrotransposon Cinful-1 (OJ1005_B10.27), mRNA. PROD=putatitive retrotransposon Cinful-1 REP_ORG=O. sativa					chr10|11980:12860727-12878854 (+) // 93.05 // /// chr01|11971:19062536-19068571 (-) // 100.0 // /// chr08|11978:17939550-17945538 (-) // 90.59 //
Os.51323.1.S1_at	41.7	A	7.8	A	gb:AK062531.1 DB_XREF=gi:32972549 TID=Os.51323.1 CNT=1 FEA=FLmRNA TIER=FL STK=1 UG=Os.51323 UG_TITLE=(japonica cultivar-group) cDNA clone:001-104-E04, full insert sequence DEF=Oryza sativa (japonica cultivar-group) cDNA clone:001-104-E04, full insert sequence. FL=gb:AK062531.1 REP_ORG=O. sativa					chr12|11982:8298820-8299399 (+) // 100.0 //
OsAffx.31309.1.S1_at	54	A	24.3	A	tigr:9639.m03181 TID=OsAffx.31309.1 CNT=1 FEA=mRNA TIER=ConsEnd STK=0 NOTE=sequence(s) not in UniGene DEF=hypothetical protein REP_ORG=O. sativa					chr11|11981:18729050-18729609 (+) // 97.04 // /// chr12|11982:19763553-19764114 (+) // 97.04 // /// chr06|11976:19346295-19346854 (-) // 97.04 // /// chr11|11981:20232503-20233061 (-) // 100.0 //
Os.46707.1.A1_at	71.9	A	210.4	A	gb:NM_195493.1 DB_XREF=gi:37532345 TID=Os.46707.1 CNT=1 FEA=mRNA TIER=ConsEnd STK=0 UG=Os.46707 DEF=Oryza sativa (japonica cultivar-group) unknown protein (OSJNBa0014J14.27), mRNA. PROD=unknown protein REP_ORG=O. sativa	LOC_Os10g14170.1	Arabidopsis thaliana clone U19943 unknown protein (At3g63290) mRNA, complete cds.|PLN	AK120453	hypothetical protein	chr10|11980:7450317-7451125 (-) // 100.0 //
OsAffx.19126.1.S1_at	9.9	A	48.4	A	tigr:9639.m02967 TID=OsAffx.19126.1 CNT=1 FEA=mRNA TIER=ConsEnd STK=0 NOTE=sequence(s) not in UniGene DEF=hypothetical protein REP_ORG=O. sativa					chr11|11981:18745609-18748022 (-) // 95.75 //
OsAffx.17740.1.S1_at	15.6	A	59	A	tigr:9637.m01374 TID=OsAffx.17740.1 CNT=1 FEA=mRNA TIER=ConsEnd STK=0 NOTE=sequence(s) not in UniGene DEF=hypothetical protein REP_ORG=O. sativa					chr09|11979:10038306-10038856 (-) // 100.0 //
Os.56966.1.S1_at	17.7	A	76.4	A	gb:AK110644.1 DB_XREF=gi:32995853 TID=Os.56966.1 CNT=1 FEA=FLmRNA TIER=FL STK=1 UG=Os.56966 UG_TITLE=(japonica cultivar-group) cDNA clone:002-169-D03, full insert sequence DEF=Oryza sativa (japonica cultivar-group) cDNA clone:002-169-D03, full insert sequence. FL=gb:AK110644.1 REP_ORG=O. sativa					chr05|11975:28797243-28798121 (-) // 100.0 //
OsAffx.1679.1.S1_at	18.1	A	73.9	A	gb:NM_184543.1 DB_XREF=gi:34896175 GEN=P0028E10.26 TID=OsAffx.1679.1 CNT=1 FEA=mRNA TIER=ConsEnd STK=0 NOTE=sequence(s) not in UniGene DEF=Oryza sativa (japonica cultivar-group) hypothetical protein (P0028E10.26), mRNA. REP_ORG=O. sativa					chr01|11971:3531376-3532083 (-) // 100.0 //
OsAffx.23790.1.S1_at	10.1	A	84.7	A	tigr:9629.m05336 TID=OsAffx.23790.1 CNT=1 FEA=mRNA TIER=ConsEnd STK=0 NOTE=sequence(s) not in UniGene DEF=hypothetical protein REP_ORG=O. sativa					chr01|11971:31807617-31808585 (+) // 100.0 //
Os.7557.2.S1_at	115.6	A	142.3	A	gb:AK063823.1 DB_XREF=gi:32973841 TID=Os.7557.2 CNT=3 FEA=FLmRNA TIER=FL STK=1 UG=Os.7557 UG_TITLE=(japonica cultivar-group) cDNA clone:001-122-A05, full insert sequence DEF=Oryza sativa (japonica cultivar-group) cDNA clone:001-122-A05, full insert sequence. FL=gb:AK063823.1 REP_ORG=O. sativa					chr02|11972:11470572-11474777 (-) // 99.3 // /// chr02|11972:11427063-11431268 (-) // 94.96 //
OsAffx.5846.1.S1_at	57.9	A	66.2	A	tigr:9636.m01683 TID=OsAffx.5846.1 CNT=1 FEA=mRNA TIER=ConsEnd STK=0 NOTE=sequence(s) not in UniGene DEF=hypothetical protein REP_ORG=O. sativa					chr08|11978:10238963-10239264 (-) // 100.0 //
OsAffx.20895.1.S1_at	26.1	A	102.1	P	gb:XM_354341.1 DB_XREF=gi:35190509 TID=OsAffx.20895.1 CNT=1 FEA=mRNA TIER=ConsEnd STK=0 NOTE=sequence(s) not in UniGene DEF=Oryza sativa (japonica cultivar-group). REP_ORG=O. sativa					chr07|11977:17385160-17385905 (+) // 100.0 //
OsAffx.17095.2.S1_at	7.2	A	36.1	A	tigr:9636.m02101 TID=OsAffx.17095.2 CNT=1 FEA=mRNA TIER=ConsEnd STK=0 NOTE=sequence(s) not in UniGene DEF=hypothetical protein REP_ORG=O. sativa					chr08|11978:12793889-12796330 (+) // 100.0 //
Os.46662.2.S1_s_at	27.9	A	76.8	A	gb:NM_197056.1 DB_XREF=gi:37535471 TID=Os.46662.2 CNT=1 FEA=mRNA TIER=ConsEnd STK=0 UG=Os.46662 DEF=Oryza sativa (japonica cultivar-group) putative receptor-like protein kinase (OSJNBa0012L23.52), mRNA. PROD=putative receptor-like protein kinase REP_ORG=O. sativa	LOC_Os10g34220.1	Arabidopsis thaliana At1g70520 mRNA for putative protein kinase, complete cds, clone: RAFL21-26-G23.|PLN	AK120835	expressed protein	chr10|11980:17930710-17932630 (+) // 97.77 //
OsAffx.22492.1.S1_at	103	A	6.4	A	gb:NM_186298.1 DB_XREF=gi:34899681 GEN=OSJNBa0077B15.6 TID=OsAffx.22492.1 CNT=1 FEA=mRNA TIER=ConsEnd STK=0 NOTE=sequence(s) not in UniGene DEF=Oryza sativa (japonica cultivar-group) OSJNBa0077B15.6 (OSJNBa0077B15.6), mRNA. REP_ORG=O. sativa					chr07|11977:2329833-2330092 (+) // 100.0 // /// chr09|11979:14348231-14348497 (+) // 97.22 //
OsAffx.17893.1.S1_at	5	A	24.1	A	tigr:9637.m02219 TID=OsAffx.17893.1 CNT=1 FEA=mRNA TIER=ConsEnd STK=0 NOTE=sequence(s) not in UniGene DEF=hypothetical protein REP_ORG=O. sativa					chr09|11979:15394295-15394811 (-) // 100.0 //
Os.7537.1.S1_at	270.6	P	204.5	P	gb:AK063700.1 DB_XREF=gi:32973718 TID=Os.7537.1 CNT=9 FEA=FLmRNA TIER=FL STK=1 UG=Os.7537 UG_TITLE=(japonica cultivar-group) cDNA clone:001-119-G08, full insert sequence DEF=Oryza sativa (japonica cultivar-group) cDNA clone:001-119-G08, full insert sequence. FL=gb:AK063700.1 REP_ORG=O. sativa	LOC_Os04g36750.1	-----	AK063700	22.0 kDa class IV heat shock protein precursor, putative, expressed	chr04|11974:21981923-21982866 (+) // 99.79 //
OsAffx.22595.1.S1_at	40.2	A	22.7	A	gb:NM_185484.1 DB_XREF=gi:34898053 TID=OsAffx.22595.1 CNT=1 FEA=mRNA TIER=ConsEnd STK=0 NOTE=sequence(s) not in UniGene DEF=Oryza sativa (japonica cultivar-group) hypothetical protein (Gene), mRNA. REP_ORG=O. sativa					chr06|11976:1516759-1517114 (-) // 100.0 //
OsAffx.19669.1.S1_at	23.1	A	99.8	A	tigr:9640.m01418 TID=OsAffx.19669.1 CNT=1 FEA=mRNA TIER=ConsEnd STK=0 NOTE=sequence(s) not in UniGene DEF=AL050399 serinethreonine kinase-like protein REP_ORG=O. sativa					chr12|11982:8338892-8345239 (-) // 100.0 //
OsAffx.13368.1.S1_at	2.5	A	69.5	A	tigr:9631.m04420 TID=OsAffx.13368.1 CNT=1 FEA=mRNA TIER=ConsEnd STK=0 NOTE=sequence(s) not in UniGene DEF=expressed protein REP_ORG=O. sativa					chr03|11973:25713312-25714873 (-) // 100.0 //
OsAffx.29561.2.S1_at	19.6	A	113.7	A	tigr:9636.m03669 TID=OsAffx.29561.2 CNT=1 FEA=mRNA TIER=ConsEnd STK=0 NOTE=sequence(s) not in UniGene DEF=chloroplast nucleoid DNA binding protein, putative REP_ORG=O. sativa					chr08|11978:22933448-22934665 (+) // 90.61 // /// chr08|11978:22929766-22930384 (-) // 100.0 //
OsAffx.27822.1.S1_at	110	A	126	A	tigr:9634.m02531 TID=OsAffx.27822.1 CNT=1 FEA=mRNA TIER=ConsEnd STK=0 NOTE=sequence(s) not in UniGene DEF=hypothetical protein REP_ORG=O. sativa					chr06|11976:14929150-14931307 (+) // 100.0 //
OsAffx.27290.1.S1_at	121.8	A	5	A	tigr:9633.m04028 TID=OsAffx.27290.1 CNT=1 FEA=mRNA TIER=ConsEnd STK=0 NOTE=sequence(s) not in UniGene DEF=hypothetical protein REP_ORG=O. sativa					chr05|11975:25111478-25113208 (-) // 100.0 //
OsAffx.3429.1.S1_at	17.9	A	64.3	A	tigr:9631.m03649 TID=OsAffx.3429.1 CNT=1 FEA=mRNA TIER=ConsEnd STK=0 NOTE=sequence(s) not in UniGene DEF=hypothetical protein REP_ORG=O. sativa					chr03|11973:21070564-21071086 (+) // 100.0 //
OsAffx.28898.1.S1_at	34.8	A	37.5	A	tigr:9635.m04440 TID=OsAffx.28898.1 CNT=1 FEA=mRNA TIER=ConsEnd STK=0 NOTE=sequence(s) not in UniGene DEF=hypothetical protein REP_ORG=O. sativa	LOC_Os07g44220.1	Gene Spl7b regulating lesion formation in plant and utilization thereof.|PAT	AK064111	hypothetical protein	chr07|11977:26429265-26429583 (-) // 100.0 //
Os.3278.1.S1_at	262.8	P	151.9	A	gb:AK067162.1 DB_XREF=gi:32977180 TID=Os.3278.1 CNT=6 FEA=FLmRNA TIER=FL STK=2 UG=Os.3278 UG_TITLE=(japonica cultivar-group) putative UDP-N-acetylmuramoylananyl-D-glutamate-2,6 -diaminopimelate ligase (OSJNBa0082M15.18), mRNA DEF=Oryza sativa (japonica cultivar-group) cDNA clone:J013095I09, full insert sequence. FL=gb:AK058225.1 gb:AK067162.1 REP_ORG=O. sativa					chr10|11980:21153053-21156614 (-) // 99.92 //
Os.52245.1.S1_at	35.5	A	31.7	A	gb:AK065857.1 DB_XREF=gi:32975875 TID=Os.52245.1 CNT=3 FEA=FLmRNA TIER=FL STK=1 UG=Os.52245 UG_TITLE=(japonica cultivar-group) cDNA clone:J023042G04, full insert sequence DEF=Oryza sativa (japonica cultivar-group) cDNA clone:J013041P08, full insert sequence. FL=gb:AK099129.1 gb:AK065857.1 REP_ORG=O. sativa					chr06|11976:1038993-1041720 (+) // 99.96 //
OsAffx.10260.1.S1_at	35.9	A	104.9	A	gb:NM_186288.1 DB_XREF=gi:34899661 TID=OsAffx.10260.1 CNT=1 FEA=mRNA TIER=ConsEnd STK=0 NOTE=sequence(s) not in UniGene DEF=Oryza sativa (japonica cultivar-group) hypothetical protein predicted by GENSCAN etc. (OJ1343_B12.32), mRNA. REP_ORG=O. sativa					chr07|11977:2289291-2289976 (+) // 100.0 //
OsAffx.31898.1.S1_at	1.6	A	35.5	A	tigr:9640.m02586 TID=OsAffx.31898.1 CNT=1 FEA=mRNA TIER=ConsEnd STK=0 NOTE=sequence(s) not in UniGene DEF=hypothetical protein REP_ORG=O. sativa					chr07|11977:16337369-16337834 (+) // 91.67 // /// chr01|11971:19019970-19020435 (-) // 90.56 // /// chr11|11981:28088569-28089033 (-) // 92.22 // /// chr11|11981:10427860-10428321 (-) // 90.83 // /// chr12|11982:15769966-15770413 (-) // 100.0 //
OsAffx.13758.1.S1_at	3.3	A	71.6	A	tigr:9632.m00939 TID=OsAffx.13758.1 CNT=1 FEA=mRNA TIER=ConsEnd STK=0 NOTE=sequence(s) not in UniGene DEF=hypothetical protein REP_ORG=O. sativa					chr04|11974:5770722-5771269 (-) // 100.0 //
OsAffx.20927.4.S1_x_at	5.2	A	42.9	A	tigr:9631.m03449 TID=OsAffx.20927.4 CNT=1 FEA=mRNA TIER=ConsEnd STK=0 NOTE=sequence(s) not in UniGene DEF=putative mucin REP_ORG=O. sativa					chr03|11973:19968212-19970511 (+) // 100.0 //
Os.23219.1.S1_at	3.1	A	78.1	A	gb:AK100192.1 DB_XREF=gi:32985401 TID=Os.23219.1 CNT=4 FEA=FLmRNA TIER=FL STK=1 UG=Os.23219 UG_TITLE=(japonica cultivar-group) VsaA -like protein (P0042A10.17), mRNA DEF=Oryza sativa (japonica cultivar-group) cDNA clone:J023036E12, full insert sequence. FL=gb:AK100192.1 REP_ORG=O. sativa	LOC_Os01g52690.1	Arabidopsis thaliana clone 41214 mRNA, complete sequence.|PLN	AK100192	retrotransposon protein, putative, Ty3-gypsy subclass, expressed	chr01|11971:30620789-30623387 (+) // 99.7 // /// chr10|11980:1995160-1995996 (+) // 35.26 //
OsAffx.22832.1.S1_at	23.5	A	21.2	A	gb:NM_184023.1 DB_XREF=gi:34895173 GEN=B1051E10.22 TID=OsAffx.22832.1 CNT=1 FEA=mRNA TIER=ConsEnd STK=0 NOTE=sequence(s) not in UniGene DEF=Oryza sativa (japonica cultivar-group) B1051E10.22 (B1051E10.22), mRNA. REP_ORG=O. sativa		Gene for omega3-linoleic acid desaturase localized in microsome.|PAT	AK064479		chr01|11971:13938145-13938769 (-) // 100.0 // /// chr01|11971:13934288-13934912 (-) // 98.1 // /// chr01|11971:13936828-13937452 (-) // 98.1 //
OsAffx.12773.1.S1_at	10.6	A	68.2	A	tigr:9631.m00724 TID=OsAffx.12773.1 CNT=1 FEA=mRNA TIER=ConsEnd STK=0 NOTE=sequence(s) not in UniGene DEF=hypothetical protein REP_ORG=O. sativa	LOC_Os03g07870.1	Avocado cytochrome P-450LXXIA1 (cyp71A1) mRNA, complete cds.|PLN	AK120674	hypothetical protein	chr03|11973:3978589-3980770 (-) // 100.0 //
Os.56240.1.S1_at	88.1	A	32.2	A	gb:AK109680.1 DB_XREF=gi:32994889 TID=Os.56240.1 CNT=1 FEA=FLmRNA TIER=FL STK=1 UG=Os.56240 UG_TITLE=(japonica cultivar-group) cDNA clone:002-145-C11, full insert sequence DEF=Oryza sativa (japonica cultivar-group) cDNA clone:002-145-C11, full insert sequence. FL=gb:AK109680.1 REP_ORG=O. sativa					chr04|11974:28555841-28557281 (+) // 99.93 //
OsAffx.13664.1.S1_x_at	75.3	A	82.4	A	tigr:9632.m00356 TID=OsAffx.13664.1 CNT=1 FEA=mRNA TIER=ConsEnd STK=0 NOTE=sequence(s) not in UniGene DEF=hypothetical protein REP_ORG=O. sativa					chr08|11978:12756274-12911543 (+) // 90.7 // /// chr12|11982:18507567-18508131 (+) // 90.35 // /// chr04|11974:2111356-2111926 (-) // 100.0 //
Os.51384.1.S1_at	8.2	A	128.7	A	gb:AK062682.1 DB_XREF=gi:32972700 TID=Os.51384.1 CNT=4 FEA=FLmRNA TIER=FL STK=1 UG=Os.51384 UG_TITLE=(japonica cultivar-group) cDNA clone:J023042P20, full insert sequence DEF=Oryza sativa (japonica cultivar-group) cDNA clone:001-105-H06, full insert sequence. FL=gb:AK062682.1 gb:AK100209.1 REP_ORG=O. sativa					chr01|11971:18008284-18009971 (+) // 99.7 //
OsAffx.29802.1.S1_at	28.2	A	20.3	A	tigr:9637.m00851 TID=OsAffx.29802.1 CNT=1 FEA=mRNA TIER=ConsEnd STK=0 NOTE=sequence(s) not in UniGene DEF=hypothetical protein REP_ORG=O. sativa					chr09|11979:6249838-6250492 (+) // 100.0 //
Os.52394.2.S1_at	42.9	A	9.7	A	gb:AK071424.1 DB_XREF=gi:32981447 TID=Os.52394.2 CNT=4 FEA=FLmRNA TIER=FL STK=1 UG=Os.52394 UG_TITLE=(japonica cultivar-group) cDNA clone:J023091J20, full insert sequence DEF=Oryza sativa (japonica cultivar-group) cDNA clone:J023091J20, full insert sequence. FL=gb:AK071424.1 REP_ORG=O. sativa					chr12|11982:24240323-24241955 (-) // 99.63 //
Os.39995.1.S1_x_at	40.3	A	0.7	A	gb:CF318378 DB_XREF=gi:33690139 DB_XREF=HD--08-H18.b1 CLONE=HD--08-H18 TID=Os.39995.1 CNT=9 FEA=EST TIER=ConsEnd STK=2 UG=Os.39995 UG_TITLE=Transcribed sequences REP_ORG=O. sativa	LOC_Os01g31450.1	Oryza sativa cone SR1 sucrose-regulated mRNA, 3'-end sequence.|PLN	AK119423	retrotransposon protein, putative, unclassified, expressed	chr03|11973:20080097-20082385 (-) // 100.0 //
OsAffx.23246.1.S1_at	150.4	A	163.6	A	tigr:9629.m01431 TID=OsAffx.23246.1 CNT=2 FEA=mRNA TIER=ConsEnd STK=0 NOTE=sequence(s) not in UniGene DEF=C4-dicarboxylate transportermalic acid transport protein, putative REP_ORG=O. sativa	LOC_Os01g14520.1	Arabidopsis thaliana AT4g27970/T13J8_80 mRNA, complete cds.|PLN	AK109854	C4-dicarboxylate transporter/malic acid transport protein, expressed	chr01|11971:8129882-8132196 (-) // 100.0 //
Os.13012.1.S1_at	44.6	A	6.3	A	gb:AY043215.1 DB_XREF=gi:15741045 GEN=tb1 TID=Os.13012.1 CNT=2 FEA=FLmRNA TIER=FL STK=1 UG=Os.13012 DEF=Oryza sativa teosinte branched1 protein (tb1) mRNA, complete cds. PROD=teosinte branched1 protein FL=gb:AK107083.1 gb:AY043215.1 REP_ORG=O. sativa	LOC_Os03g49880.1	Oryza sativa teosinte branched1 protein (tb1) mRNA, complete cds.|PLN	AK107083	TCP family transcription factor containing protein, expressed	chr03|11973:28377676-28379633 (+) // 99.14 //
Os.43707.1.S1_at	113	A	60.5	A	gb:NM_188044.1 DB_XREF=gi:34903171 TID=Os.43707.1 CNT=2 FEA=mRNA TIER=ConsEnd STK=0 UG=Os.43707 UG_TITLE=(japonica cultivar-group) unnamed protein product (Gene), mRNA DEF=Oryza sativa (japonica cultivar-group) unnamed protein product (Gene), mRNA. REP_ORG=O. sativa					chr01|11971:9310936-9314838 (+) // 99.93 //
Os.50607.1.S1_at	89.4	A	205	A	gb:AK122058.1 DB_XREF=gi:37991704 TID=Os.50607.1 CNT=1 FEA=FLmRNA TIER=FL STK=1 UG=Os.50607 UG_TITLE=(japonica cultivar-group) cDNA clone:J033114N01, full insert sequence DEF=Oryza sativa (japonica cultivar-group) cDNA clone:J033114N01, full insert sequence. FL=gb:AK122058.1 REP_ORG=O. sativa					chr08|11978:2903292-2906194 (-) // 99.92 //
OsAffx.26100.1.S1_x_at	61.1	P	6.4	A	tigr:9632.m02083 TID=OsAffx.26100.1 CNT=1 FEA=mRNA TIER=ConsEnd STK=0 NOTE=sequence(s) not in UniGene DEF=hypothetical protein REP_ORG=O. sativa					chr04|11974:12739551-12741204 (-) // 100.0 //
OsAffx.17505.1.S1_at	864.5	P	1333.7	P	tigr:9636.m04457 TID=OsAffx.17505.1 CNT=1 FEA=mRNA TIER=ConsEnd STK=0 NOTE=sequence(s) not in UniGene DEF=AL161587 putative protein REP_ORG=O. sativa					chr08|11978:27514094-27514799 (+) // 100.0 //
OsAffx.20681.1.S1_s_at	87.7	M	3.3	A	tigr:9634.m01048 TID=OsAffx.20681.1 CNT=3 FEA=mRNA TIER=ConsEnd STK=0 NOTE=sequence(s) not in UniGene DEF=Integral membrane protein, putative REP_ORG=O. sativa					chr06|11976:5613166-5615986 (+) // 100.0 //
Os.35648.1.S1_at	9.9	A	61	A	gb:AK066465.1 DB_XREF=gi:32976483 TID=Os.35648.1 CNT=4 FEA=FLmRNA TIER=FL STK=1 UG=Os.35648 UG_TITLE=(japonica cultivar-group) cDNA clone:J013066I07, full insert sequence DEF=Oryza sativa (japonica cultivar-group) cDNA clone:J013066I07, full insert sequence. FL=gb:AK066465.1 REP_ORG=O. sativa					chr03|11973:12344911-12346297 (-) // 99.93 // /// chr04|11974:10923239-10924609 (-) // 96.97 // /// chr08|11978:18333053-18334412 (-) // 95.75 //
OsAffx.10350.1.S1_at	36.7	A	66.9	A	gb:NM_185551.1 DB_XREF=gi:34898187 GEN=P0034A04.4 TID=OsAffx.10350.1 CNT=1 FEA=mRNA TIER=ConsEnd STK=0 NOTE=sequence(s) not in UniGene DEF=Oryza sativa (japonica cultivar-group) P0034A04.4 (P0034A04.4), mRNA. REP_ORG=O. sativa					chr07|11977:29411773-29412019 (+) // 100.0 //
Os.18212.1.S1_at	102	A	43.2	A	gb:AY343494.2 DB_XREF=gi:39653368 TID=Os.18212.1 CNT=10 FEA=FLmRNA TIER=FL STK=1 UG=Os.18212 DEF=Oryza sativa (indica cultivar-group) putative pectinesterase mRNA, complete cds. PROD=putative pectinesterase FL=gb:AK100728.1 gb:AY343494.2 REP_ORG=O. sativa	LOC_Os03g19610.1	Oryza sativa (indica cultivar-group) putative pectinesterase mRNA, complete cds.|PLN	AK100728	Pectinesterase family protein, expressed	chr03|11973:11012354-11014375 (-) // 99.58 //
OsAffx.22442.1.S1_x_at	2.9	A	42.6	A	gb:NM_186631.1 DB_XREF=gi:34900347 GEN=OJ1118_B03.4 TID=OsAffx.22442.1 CNT=1 FEA=mRNA TIER=ConsEnd STK=0 NOTE=sequence(s) not in UniGene DEF=Oryza sativa (japonica cultivar-group) hypothetical protein predicted by GeneMark.hmm etc. (OJ1118_B03.4), mRNA. REP_ORG=O. sativa	LOC_Os02g42030.1	Gene Spl7b regulating lesion formation in plant and utilization thereof.|PAT	AK061137	hypothetical protein	chr05|11975:12271593-12271873 (+) // 90.64 // /// chr01|11971:21898262-21898539 (+) // 90.64 // /// chr03|11973:2769255-2769534 (+) // 91.23 // /// chr03|11973:17829026-17829305 (+) // 90.64 // /// chr07|11977:6825410-6825689 (+) // 100.0 // /// chr04|11974:15433104-15433384 (-) // 90.64 // /// chr05|11975:18626268-18626494 (-) // 92.4 //
OsAffx.12454.1.S1_at	13.7	A	52.1	A	tigr:9630.m04055 TID=OsAffx.12454.1 CNT=1 FEA=mRNA TIER=ConsEnd STK=0 NOTE=sequence(s) not in UniGene DEF=hypothetical protein REP_ORG=O. sativa					chr02|11972:25475018-25476086 (-) // 100.0 //
Os.159.1.S1_s_at	60.4	A	88.9	A	gb:D14482.1 DB_XREF=gi:531045 TID=Os.159.1 CNT=8 FEA=FLmRNA TIER=FL STK=2 UG=Os.159 DEF=Oryza sativa (japonica cultivar-group) prxRPN mRNA for putative peroxidase, complete cds. PROD=putative peroxidase FL=gb:D14482.1 gb:AK103019.1 REP_ORG=O. sativa	LOC_Os03g13210.1	Oryza sativa (japonica cultivar-group) prxRPN mRNA for putative peroxidase, complete cds.|PLN	AK103019	Peroxidase N precursor, putative, expressed	chr03|11973:7107387-7109455 (-) // 98.73 //
OsAffx.32262.1.A1_at	28.5	A	3.6	A	gb:X15901.1 DB_XREF=gi:11957 GEN=psbL TID=OsAffx.32262.1 CNT=1 FEA=DNA_43 TIER=ConsEnd STK=0 NOTE=sequence(s) not in UniGene DEF=PSII L protein (Oryza sativa (japonica cultivar-group)) chloroplast PROD=PSII L protein REP_ORG=O. sativa		Mesembryanthemum crystallinum chloroplast cytochrome b-559 alpha subunit (psbE), cytochrome b-559 beta subunit (psbF), and photosytem II polypeptide (psbL) mRNA, complete cds.|PLN	AK059143		chr01|11971:33886207-33886324 (+) // 100.0 // /// chr01|11971:20772916-20773033 (+) // 100.0 // /// chr09|11979:21929994-21930111 (+) // 100.0 // /// chr10|11980:10537542-10537659 (+) // 100.0 // /// chr12|11982:5638059-5638176 (+) // 98.29 // /// chr01|11971:38597083-38597200 (-) // 100.0 // /// chr02|11972:14255070-14255187 (-) // 100.0 // /// chr03|11973:26222388-26222505 (-) // 99.15 // /// c…
OsAffx.16459.1.S1_at	2.9	A	52.4	A	tigr:9635.m02802 TID=OsAffx.16459.1 CNT=1 FEA=mRNA TIER=ConsEnd STK=0 NOTE=sequence(s) not in UniGene DEF=expressed protein REP_ORG=O. sativa					chr07|11977:16867598-16868610 (-) // 100.0 //
Os.53576.1.S1_at	50.7	A	57.5	A	gb:AK073383.1 DB_XREF=gi:32983406 TID=Os.53576.1 CNT=1 FEA=FLmRNA TIER=FL STK=1 UG=Os.53576 UG_TITLE=(japonica cultivar-group) cDNA clone:J033029C15, full insert sequence DEF=Oryza sativa (japonica cultivar-group) cDNA clone:J033029C15, full insert sequence. FL=gb:AK073383.1 REP_ORG=O. sativa	LOC_Os04g20774.1	Saprolegnia parasitica mRNA for putative RNA binding protein (puf1 gene), strain Spt.|PLN	AK073383	Pumilio-family RNA binding repeat containing protein, expressed	chr04|11974:11625667-11635423 (+) // 99.89 //
OsAffx.4107.1.S1_s_at	66.1	A	135.5	P	tigr:9632.m04465 TID=OsAffx.4107.1 CNT=1 FEA=mRNA TIER=ConsEnd STK=0 NOTE=sequence(s) not in UniGene DEF=HAT4 REP_ORG=O. sativa					chr04|11974:27258492-27260624 (-) // 100.0 //
Os.17419.1.S1_at	147.3	P	121.1	A	gb:AK064016.1 DB_XREF=gi:32974034 TID=Os.17419.1 CNT=5 FEA=FLmRNA TIER=FL STK=1 UG=Os.17419 UG_TITLE=(japonica cultivar-group) cDNA clone:J033116D13, full insert sequence DEF=Oryza sativa (japonica cultivar-group) cDNA clone:001-124-H07, full insert sequence. FL=gb:AK102990.1 gb:AK064016.1 REP_ORG=O. sativa	LOC_Os10g09850.1	Solanum tuberosum mRNA for 39 kDa EF-Hand protein.|PLN	AK064016	39 kDa EF-Hand containing protein, putative, expressed	chr10|11980:5091635-5096044 (-) // 99.76 //
OsAffx.24266.1.S1_at	5.7	A	61.4	A	tigr:9630.m01420 TID=OsAffx.24266.1 CNT=1 FEA=mRNA TIER=ConsEnd STK=0 NOTE=sequence(s) not in UniGene DEF=hypothetical protein REP_ORG=O. sativa					chr02|11972:8479273-8479606 (+) // 100.0 //
OsAffx.15913.1.S1_at	11.7	A	119.9	P	tigr:9634.m04228 TID=OsAffx.15913.1 CNT=1 FEA=mRNA TIER=ConsEnd STK=0 NOTE=sequence(s) not in UniGene DEF=hypothetical protein REP_ORG=O. sativa	LOC_Os06g43750.1	Gene for omega3-linoleic acid desaturase localized in microsome.|PAT	AK111513	hypothetical protein	chr06|11976:26325169-26328347 (-) // 100.0 //
OsAffx.27106.1.S1_at	63.9	A	77.5	A	tigr:9633.m02872 TID=OsAffx.27106.1 CNT=1 FEA=mRNA TIER=ConsEnd STK=0 NOTE=sequence(s) not in UniGene DEF=hypothetical protein REP_ORG=O. sativa					chr05|11975:18220944-18223402 (-) // 100.0 //
OsAffx.26048.1.S1_at	4.6	A	57.3	A	tigr:9632.m01501 TID=OsAffx.26048.1 CNT=1 FEA=mRNA TIER=ConsEnd STK=0 NOTE=sequence(s) not in UniGene DEF=hypothetical protein REP_ORG=O. sativa					chr04|11974:9061172-9062040 (+) // 100.0 //
OsAffx.19934.1.S1_at	42.4	A	33.9	A	tigr:9640.m03160 TID=OsAffx.19934.1 CNT=1 FEA=mRNA TIER=ConsEnd STK=0 NOTE=sequence(s) not in UniGene DEF=hypothetical protein REP_ORG=O. sativa					chr12|11982:19599585-19601672 (+) // 100.0 //
OsAffx.23331.1.S1_s_at	58.8	A	1.7	A	gb:NM_183778.1 DB_XREF=gi:34894683 GEN=P0426D06.7 TID=OsAffx.23331.1 CNT=2 FEA=mRNA TIER=ConsEnd STK=0 NOTE=sequence(s) not in UniGene DEF=Oryza sativa (japonica cultivar-group) P0426D06.7 (P0426D06.7), mRNA. REP_ORG=O. sativa					chr01|11971:12213588-12217551 (+) // 98.52 //
OsAffx.1449.1.S1_x_at	72.2	A	5.5	A	gb:NM_186725.1 DB_XREF=gi:34900535 GEN=P0407H12.38 TID=OsAffx.1449.1 CNT=1 FEA=mRNA TIER=ConsEnd STK=0 NOTE=sequence(s) not in UniGene DEF=Oryza sativa (japonica cultivar-group) hypothetical protein predicted by GlimmerM etc. (P0407H12.38), mRNA. REP_ORG=O. sativa					chr07|11977:7608507-7608672 (-) // 100.0 //
OsAffx.23646.1.S1_at	20.2	A	108	A	tigr:9629.m04182 TID=OsAffx.23646.1 CNT=2 FEA=mRNA TIER=ConsEnd STK=0 NOTE=sequence(s) not in UniGene DEF=Leucine Rich Repeat, putative REP_ORG=O. sativa					chr01|11971:25182784-25184269 (-) // 100.0 //
Os.50811.1.S1_at	62.8	A	44.1	A	gb:AK058720.1 DB_XREF=gi:32968738 TID=Os.50811.1 CNT=1 FEA=FLmRNA TIER=FL STK=1 UG=Os.50811 UG_TITLE=(japonica cultivar-group) cDNA clone:001-019-E08, full insert sequence DEF=Oryza sativa (japonica cultivar-group) cDNA clone:001-019-E08, full insert sequence. FL=gb:AK058720.1 REP_ORG=O. sativa		Gibberella fujikuroi mRNA for GfCPS/KS, complete cds.|PLN	AK058720		---
Os.55106.1.S1_at	27	A	37.2	A	gb:AK107500.1 DB_XREF=gi:32992709 TID=Os.55106.1 CNT=1 FEA=FLmRNA TIER=FL STK=1 UG=Os.55106 UG_TITLE=(japonica cultivar-group) cDNA clone:002-129-D12, full insert sequence DEF=Oryza sativa (japonica cultivar-group) cDNA clone:002-129-D12, full insert sequence. FL=gb:AK107500.1 REP_ORG=O. sativa		Arabidopsis thaliana callose synthase 1 catalytic subunit (CalS1) mRNA, complete cds.|PLN	AK107500		chr02|11972:8299602-8306388 (+) // 99.96 //
Os.28254.1.S1_at	60.8	P	44.4	A	gb:AK072451.1 DB_XREF=gi:32982474 TID=Os.28254.1 CNT=3 FEA=FLmRNA TIER=FL STK=1 UG=Os.28254 UG_TITLE=(japonica cultivar-group) cDNA clone:J023120I03, full insert sequence DEF=Oryza sativa (japonica cultivar-group) cDNA clone:J023120I03, full insert sequence. FL=gb:AK072451.1 REP_ORG=O. sativa		Arabidopsis thaliana AT3g22845/MWI23_22 mRNA, complete cds.|PLN	AK072451		chr03|11973:30546925-30549933 (-) // 98.5 //
OsAffx.17101.1.S1_at	63.5	A	85	A	tigr:9636.m02130 TID=OsAffx.17101.1 CNT=1 FEA=mRNA TIER=ConsEnd STK=0 NOTE=sequence(s) not in UniGene DEF=hypothetical protein REP_ORG=O. sativa					chr08|11978:13016415-13017719 (-) // 100.0 //
Os.55426.1.S1_at	64.9	A	32.2	A	gb:AK108070.1 DB_XREF=gi:32993279 TID=Os.55426.1 CNT=1 FEA=FLmRNA TIER=FL STK=1 UG=Os.55426 UG_TITLE=(japonica cultivar-group) cDNA clone:002-138-C06, full insert sequence DEF=Oryza sativa (japonica cultivar-group) cDNA clone:002-138-C06, full insert sequence. FL=gb:AK108070.1 REP_ORG=O. sativa					chr08|11978:24872754-24873373 (-) // 99.84 //
OsAffx.10638.2.S1_at	45.4	A	7.7	A	tigr:9629.m02328 TID=OsAffx.10638.2 CNT=1 FEA=mRNA TIER=ConsEnd STK=0 NOTE=sequence(s) not in UniGene DEF=hypothetical protein REP_ORG=O. sativa					chr01|11971:13577381-13577867 (-) // 100.0 //
OsAffx.3722.1.S1_x_at	126.3	A	86.2	A	tigr:9632.m00384 TID=OsAffx.3722.1 CNT=1 FEA=mRNA TIER=ConsEnd STK=0 NOTE=sequence(s) not in UniGene DEF=hypothetical protein REP_ORG=O. sativa					chr04|11974:2266332-2266704 (+) // 100.0 //
Os.50662.1.S1_at	3.7	A	38.9	A	gb:AJ490380.1 DB_XREF=gi:27527300 TID=Os.50662.1 CNT=1 FEA=RNA TIER=ConsEnd STK=0 UG=Os.50662 UG_TITLE=Z164 snoRNA DEF=Oryza sativa z164 snoRNA. REP_ORG=O. sativa					chr10|11980:12447266-12447431 (+) // 98.18 //
Os.17338.1.S1_at	5.6	A	100.7	A	gb:BI812638 DB_XREF=gi:16578543 DB_XREF=F007B11 CLONE=F007B11 TID=Os.17338.1 CNT=13 FEA=EST TIER=ConsEnd STK=0 UG=Os.17338 UG_TITLE=Transcribed sequence with weak similarity to protein ref:NP_174690.1 (A.thaliana) hypothetical protein (Arabidopsis thaliana) REP_ORG=O. sativa					chr11|11981:1508862-1511513 (+) // 99.55 // /// chr12|11982:1456340-1458988 (+) // 97.85 //
OsAffx.16928.1.S1_at	79.1	A	7.7	A	tigr:9636.m00941 TID=OsAffx.16928.1 CNT=1 FEA=mRNA TIER=ConsEnd STK=0 NOTE=sequence(s) not in UniGene DEF=expressed protein REP_ORG=O. sativa	LOC_Os08g09870.1	Arabidopsis thaliana putative ABC transporter ATPase (At3g10670) mRNA, complete cds.|PLN	AK072820	expressed protein	chr08|11978:5691733-5692290 (-) // 93.77 //
OsAffx.2166.1.S1_at	10.2	A	101.5	A	tigr:9629.m03451 TID=OsAffx.2166.1 CNT=2 FEA=mRNA TIER=ConsEnd STK=0 NOTE=sequence(s) not in UniGene DEF=Integral membrane protein, putative REP_ORG=O. sativa	LOC_Os01g36560.1	Arabidopsis thaliana putative nodulin protein (At1g75500) mRNA, complete cds.|PLN	AK058673	Integral membrane protein DUF6 containing protein	chr01|11971:20614701-20617477 (-) // 100.0 //
OsAffx.2848.1.S1_at	2.8	A	94.2	A	tigr:9630.m03208 TID=OsAffx.2848.1 CNT=1 FEA=mRNA TIER=ConsEnd STK=0 NOTE=sequence(s) not in UniGene DEF=hypothetical protein REP_ORG=O. sativa					chr02|11972:20137170-20138777 (+) // 97.45 //
Os.20614.3.S1_x_at	69.8	A	1.3	A	gb:CB638001 DB_XREF=gi:29632992 DB_XREF=OSJNEa05L14.r CLONE=OSJNEa05L14 TID=Os.20614.3 CNT=7 FEA=mRNA TIER=ConsEnd STK=1 UG=Os.20614 UG_TITLE=(japonica cultivar-group) putative transposase (OSJNBa0062A24.9), mRNA REP_ORG=O. sativa					chr04|11974:29448329-29451105 (+) // 99.68 // /// chr01|11971:20283618-20286394 (+) // 99.64 // /// chr10|11980:22184248-22187024 (+) // 99.68 // /// chr06|11976:6257350-6260126 (-) // 99.71 // /// chr07|11977:8839647-8842423 (-) // 99.64 //
Os.50202.1.S1_at	38.9	A	95.2	A	gb:AK060993.1 DB_XREF=gi:32971011 TID=Os.50202.1 CNT=2 FEA=FLmRNA TIER=FL STK=1 UG=Os.50202 UG_TITLE=(japonica cultivar-group) cDNA clone:006-203-D08, full insert sequence DEF=Oryza sativa (japonica cultivar-group) cDNA clone:006-203-D08, full insert sequence. FL=gb:AK120077.1 gb:AK060993.1 REP_ORG=O. sativa					chr09|11979:15571919-15579855 (+) // 100.0 //
Os.50300.1.S1_s_at	136.5	P	83.5	A	gb:AK120604.1 DB_XREF=gi:37990227 TID=Os.50300.1 CNT=3 FEA=FLmRNA TIER=FL STK=2 UG=Os.50300 UG_TITLE=(japonica cultivar-group) cDNA clone:J033099D18, full insert sequence DEF=Oryza sativa (japonica cultivar-group) cDNA clone:J013150B18, full insert sequence. FL=gb:AK120604.1 gb:AK102614.1 REP_ORG=O. sativa	LOC_Os06g20040.1	Nicotiana tabacum mRNA for CND41, chloroplast nucleoid DNA binding protein with aspartic protease activity, complete cds.|PLN	AK120604	Eukaryotic aspartyl protease family protein, expressed	chr06|11976:11486001-11493270 (-) // 99.84 //
OsAffx.13696.1.S1_at	106.4	P	86.4	A	tigr:9632.m00588 TID=OsAffx.13696.1 CNT=1 FEA=mRNA TIER=ConsEnd STK=0 NOTE=sequence(s) not in UniGene DEF=hypothetical protein REP_ORG=O. sativa					chr04|11974:3534456-3535106 (+) // 100.0 //
Os.22701.1.S1_at	105.9	P	126.2	P	gb:CF329850 DB_XREF=gi:33807918 DB_XREF=NACL--05-F08.g1 CLONE=NACL--05-F08 TID=Os.22701.1 CNT=2 FEA=EST TIER=ConsEnd STK=0 UG=Os.22701 UG_TITLE=Transcribed sequences REP_ORG=O. sativa					chr05|11975:23013944-23014656 (+) // 99.83 //
Os.53272.1.S1_at	41.9	A	31.2	A	gb:AK071700.1 DB_XREF=gi:32981723 TID=Os.53272.1 CNT=1 FEA=FLmRNA TIER=FL STK=1 UG=Os.53272 UG_TITLE=(japonica cultivar-group) cDNA clone:J023108H08, full insert sequence DEF=Oryza sativa (japonica cultivar-group) cDNA clone:J023108H08, full insert sequence. FL=gb:AK071700.1 REP_ORG=O. sativa	LOC_Os08g12890.1	Arabidopsis thaliana mRNA for unknown protein, complete cds, clone: RAFL19-86-O07.|PLN	AK071700	expressed protein	chr08|11978:7646287-7658069 (+) // 99.88 //
Os.18520.1.S1_at	51.6	A	80.5	A	gb:AK067071.1 DB_XREF=gi:32977089 TID=Os.18520.1 CNT=33 FEA=FLmRNA TIER=FL STK=1 UG=Os.18520 UG_TITLE=(japonica cultivar-group) cDNA clone:J013091I09, full insert sequence DEF=Oryza sativa (japonica cultivar-group) cDNA clone:J013091I09, full insert sequence. FL=gb:AK067071.1 REP_ORG=O. sativa	LOC_Os09g10750.1	Arabidopsis thaliana At2g42220/T24P15.13 mRNA, partial cds.|PLN	AK067071	rhodanese-like domain-containing protein, putative, expressed	chr09|11979:5865481-5869647 (+) // 99.69 //
OsAffx.5573.1.S1_at	224	A	301.5	A	tigr:9635.m03889 TID=OsAffx.5573.1 CNT=1 FEA=mRNA TIER=ConsEnd STK=0 NOTE=sequence(s) not in UniGene DEF=hypothetical protein REP_ORG=O. sativa					chr07|11977:23399310-23400153 (-) // 100.0 //
Os.33816.2.S1_at	13.3	A	23.2	A	gb:NM_191833.1 DB_XREF=gi:34910749 GEN=P0022F10.21 TID=Os.33816.2 CNT=1 FEA=mRNA TIER=ConsEnd STK=0 UG=Os.33816 UG_TITLE=(japonica cultivar-group) P0022F10.21 (P0022F10.21), mRNA DEF=Oryza sativa (japonica cultivar-group) P0022F10.21 (P0022F10.21), mRNA. REP_ORG=O. sativa					chr01|11971:30568911-30570474 (+) // 100.0 //
OsAffx.31660.2.S1_x_at	4.2	A	107.2	P	tigr:9640.m00874 TID=OsAffx.31660.2 CNT=1 FEA=mRNA TIER=ConsEnd STK=0 NOTE=sequence(s) not in UniGene DEF=hypothetical protein REP_ORG=O. sativa					chr12|11982:4907372-4909076 (-) // 100.0 // /// chr12|11982:6724377-6726039 (-) // 92.86 //
OsAffx.20830.1.S1_at	5.6	A	69.5	A	gb:XM_354512.1 DB_XREF=gi:35192057 TID=OsAffx.20830.1 CNT=1 FEA=mRNA TIER=ConsEnd STK=0 NOTE=sequence(s) not in UniGene DEF=Oryza sativa (japonica cultivar-group). REP_ORG=O. sativa					chr07|11977:26070692-26071350 (+) // 100.0 //
OsAffx.20095.1.S1_at	68	A	49.7	A	tigr:9640.m04222 TID=OsAffx.20095.1 CNT=1 FEA=mRNA TIER=ConsEnd STK=0 NOTE=sequence(s) not in UniGene DEF=hypothetical protein REP_ORG=O. sativa					chr12|11982:26641059-26644749 (-) // 100.0 //
Os.55674.1.S1_at	125.4	A	4.4	A	gb:AK108536.1 DB_XREF=gi:32993745 TID=Os.55674.1 CNT=2 FEA=FLmRNA TIER=FL STK=0 UG=Os.55674 UG_TITLE=(japonica cultivar-group) cDNA clone:002-144-C08, full insert sequence DEF=Oryza sativa (japonica cultivar-group) cDNA clone:002-144-C08, full insert sequence. FL=gb:AK108536.1 REP_ORG=O. sativa					chr05|11975:27035849-27037053 (+) // 99.92 //
OsAffx.28781.1.S1_at	165.4	A	70.1	A	tigr:9635.m03612 TID=OsAffx.28781.1 CNT=2 FEA=mRNA TIER=ConsEnd STK=0 NOTE=sequence(s) not in UniGene DEF=F-box domain, putative REP_ORG=O. sativa					chr07|11977:21841733-21844044 (+) // 100.0 //
Os.49146.1.S1_at	60.7	A	25.5	A	gb:AK067788.1 DB_XREF=gi:32977806 TID=Os.49146.1 CNT=2 FEA=FLmRNA TIER=FL STK=0 UG=Os.49146 UG_TITLE=(japonica cultivar-group) cDNA clone:J013121J06, full insert sequence DEF=Oryza sativa (japonica cultivar-group) cDNA clone:J013121J06, full insert sequence. FL=gb:AK067788.1 REP_ORG=O. sativa	LOC_Os05g51240.1	Arabidopsis thaliana unknown protein (At4g37470) mRNA, complete cds.|PLN	AK067788	hydrolase, alpha/beta fold family protein, expressed	chr05|11975:29302753-29304882 (-) // 99.67 //
Os.16824.1.A1_at	115.4	P	87.5	A	gb:CA761576 DB_XREF=gi:25805615 DB_XREF=BR060011A10H05.ab1 CLONE=BR060011A10H05.ab1 TID=Os.16824.1 CNT=2 FEA=EST TIER=ConsEnd STK=0 UG=Os.16824 UG_TITLE=Transcribed sequences REP_ORG=O. sativa					chr07|11977:11529817-11530482 (+) // 91.12 //
OsAffx.597.1.S1_at	78	A	121.3	A	gb:XM_353927.1 DB_XREF=gi:35189287 GEN=OSJNBb0091I19.25 TID=OsAffx.597.1 CNT=1 FEA=mRNA TIER=ConsEnd STK=0 NOTE=sequence(s) not in UniGene DEF=Oryza sativa (japonica cultivar-group). REP_ORG=O. sativa					chr07|11977:10940706-10940916 (-) // 100.0 //
Os.8523.1.S1_at	72.3	A	8.4	A	gb:AK067827.1 DB_XREF=gi:32977845 TID=Os.8523.1 CNT=5 FEA=FLmRNA TIER=FL STK=1 UG=Os.8523 UG_TITLE=(japonica cultivar-group) cDNA clone:J013120O20, full insert sequence DEF=Oryza sativa (japonica cultivar-group) cDNA clone:J013120O20, full insert sequence. FL=gb:AK067827.1 REP_ORG=O. sativa	LOC_Os11g40009.1	Nicotiana tabacum patatin-like protein 1 (PAT1) mRNA, complete cds.|PLN	AK067827	Patatin-like phospholipase family protein, expressed	chr11|11981:23350721-23359552 (+) // 99.84 //
Os.54719.1.S1_at	14.4	A	64.8	P	gb:AK106586.1 DB_XREF=gi:32991795 TID=Os.54719.1 CNT=1 FEA=FLmRNA TIER=FL STK=1 UG=Os.54719 UG_TITLE=(japonica cultivar-group) cDNA clone:002-111-E12, full insert sequence DEF=Oryza sativa (japonica cultivar-group) cDNA clone:002-111-E12, full insert sequence. FL=gb:AK106586.1 REP_ORG=O. sativa					chr02|11972:4690549-4692333 (+) // 99.66 //
Os.24892.1.A1_at	48	M	16.6	A	gb:CA762976 DB_XREF=gi:25807015 DB_XREF=BR060006B20B05.ab1 CLONE=BR060006B20B05.ab1 TID=Os.24892.1 CNT=2 FEA=EST TIER=ConsEnd STK=0 UG=Os.24892 UG_TITLE=Transcribed sequence with moderate similarity to protein ref:NP_173021.1 (A.thaliana) inorganic pyrophosphatase, putative (Arabidopsis thaliana) REP_ORG=O. sativa	LOC_Os05g06480.1	Vitis vinifera H+-pyrophosphatase mRNA, complete cds.|PLN	AK107275	Pyrophosphate-energized vacuolar membrane proton pump, putative, expressed	chr05|11975:3312909-3313804 (-) // 91.46 //
OsAffx.17798.1.S1_at	91.1	A	48.5	A	tigr:9637.m01738 TID=OsAffx.17798.1 CNT=1 FEA=mRNA TIER=ConsEnd STK=0 NOTE=sequence(s) not in UniGene DEF=trehalose-phosphatase, putative REP_ORG=O. sativa	LOC_Os09g20390.2	Oryza sativa hypothetical protein mRNA, partial cds.|PLN	AK121015	trehalose-phosphatase family protein, expressed	chr09|11979:12250890-12253077 (+) // 100.0 //
OsAffx.18097.1.S1_at	12	A	41.1	A	tigr:9638.m00193 TID=OsAffx.18097.1 CNT=1 FEA=mRNA TIER=ConsEnd STK=0 NOTE=sequence(s) not in UniGene DEF=hypothetical protein REP_ORG=O. sativa	LOC_Os10g02870.1	Arabidopsis thaliana putative receptor kinase (At3g47570) mRNA, complete cds.|PLN	AK065195	hypothetical protein	chr10|11980:1144095-1145803 (+) // 100.0 //
Os.28438.3.S1_at	35.2	A	64	A	gb:AK062941.1 DB_XREF=gi:32972959 TID=Os.28438.3 CNT=4 FEA=FLmRNA TIER=FL STK=1 UG=Os.28438 UG_TITLE=(japonica cultivar-group) putative 33kDa oxygen evolvingprotein of photosystem II (B1080D07.15), mRNA DEF=Oryza sativa (japonica cultivar-group) cDNA clone:001-109-B10, full insert sequence. FL=gb:AK062941.1 REP_ORG=O. sativa	LOC_Os08g40420.1	Wheat PsbO mRNA for 33kDa oxygen evolving protein of photosystem II.|PLN	AK062941	ternary complex factor MIP1, putative, expressed	chr01|11971:17676192-17676772 (+) // 74.68 //
Os.14285.1.S1_at	10.5	A	92.1	A	gb:AK062473.1 DB_XREF=gi:32972491 TID=Os.14285.1 CNT=1 FEA=FLmRNA TIER=FL STK=1 UG=Os.14285 UG_TITLE=(japonica cultivar-group) cDNA clone:001-112-C08, full insert sequence DEF=Oryza sativa (japonica cultivar-group) cDNA clone:001-103-F01, full insert sequence. FL=gb:AK062473.1 REP_ORG=O. sativa					chr04|11974:18682091-18682756 (-) // 100.0 //
Os.54000.1.S1_at	91.5	P	73.2	A	gb:AK101215.1 DB_XREF=gi:32986424 TID=Os.54000.1 CNT=2 FEA=FLmRNA TIER=FL STK=2 UG=Os.54000 UG_TITLE=(japonica cultivar-group) cDNA clone:002-122-A06, full insert sequence DEF=Oryza sativa (japonica cultivar-group) cDNA clone:J033031B16, full insert sequence. FL=gb:AK101215.1 gb:AK107103.1 REP_ORG=O. sativa					chr11|11981:22157129-22158828 (-) // 99.87 //
OsAffx.28618.1.S1_at	2.8	A	25	A	tigr:9635.m02629 TID=OsAffx.28618.1 CNT=1 FEA=mRNA TIER=ConsEnd STK=0 NOTE=sequence(s) not in UniGene DEF=hypothetical protein REP_ORG=O. sativa					chr07|11977:15839609-15840274 (-) // 100.0 //
Os.15687.2.A1_at	103.3	P	5.1	A	gb:AK068947.1 DB_XREF=gi:32978971 TID=Os.15687.2 CNT=2 FEA=FLmRNA TIER=FL STK=1 UG=Os.15687 UG_TITLE=(japonica cultivar-group) cDNA clone:J023001A13, full insert sequence DEF=Oryza sativa (japonica cultivar-group) cDNA clone:J023001A13, full insert sequence. FL=gb:AK068947.1 REP_ORG=O. sativa	LOC_Os02g12660.1	Arabidopsis thaliana At1g78940 mRNA for unknown protein, complete cds, clone: RAFL19-13-H14.|PLN	AK068947	protein kinase family protein, putative, expressed	chr02|11972:6609458-6613930 (-) // 100.0 //
OsAffx.7270.1.S1_at	1.3	A	11.5	A	tigr:9639.m02886 TID=OsAffx.7270.1 CNT=1 FEA=mRNA TIER=ConsEnd STK=0 NOTE=sequence(s) not in UniGene DEF=hypothetical protein REP_ORG=O. sativa					chr11|11981:18104312-18105025 (+) // 100.0 //
Os.38033.4.S1_x_at	89.4	A	120.8	A	gb:NM_190502.1 DB_XREF=gi:34908087 GEN=P0506B12.33 TID=Os.38033.4 CNT=1 FEA=mRNA TIER=ConsEnd STK=0 UG=Os.38033 UG_TITLE=(japonica cultivar-group) P0506B12.33 (P0506B12.33), mRNA DEF=Oryza sativa (japonica cultivar-group) P0506B12.33 (P0506B12.33), mRNA. REP_ORG=O. sativa	LOC_Os01g62040.2	Cicer arietinum mRNA for putative Ruv DNA-helicase.|PLN	AK105439	RuvB-like 1, putative, expressed	chr01|11971:36234620-36234947 (-) // 100.0 //
Os.54944.1.S1_at	106.3	A	501.9	M	gb:AK107146.1 DB_XREF=gi:32992355 TID=Os.54944.1 CNT=1 FEA=FLmRNA TIER=FL STK=1 UG=Os.54944 UG_TITLE=(japonica cultivar-group) cDNA clone:002-124-D09, full insert sequence DEF=Oryza sativa (japonica cultivar-group) cDNA clone:002-124-D09, full insert sequence. FL=gb:AK107146.1 REP_ORG=O. sativa	LOC_Os02g52670.1	Oryza sativa ethylene-responsive element binding factor (EREBP) mRNA, complete cds.|PLN	AK107146	AP2 domain containing protein, expressed	chr02|11972:32198555-32199466 (-) // 100.0 //
OsAffx.16479.1.S1_x_at	62.1	A	32.8	A	tigr:9635.m02894 TID=OsAffx.16479.1 CNT=2 FEA=mRNA TIER=ConsEnd STK=0 NOTE=sequence(s) not in UniGene DEF=hypothetical protein REP_ORG=O. sativa					chr07|11977:17447728-17448062 (+) // 100.0 //
OsAffx.17211.1.S1_at	6.6	A	59.2	A	tigr:9636.m02818 TID=OsAffx.17211.1 CNT=1 FEA=mRNA TIER=ConsEnd STK=0 NOTE=sequence(s) not in UniGene DEF=hypothetical protein REP_ORG=O. sativa					chr08|11978:17251652-17254587 (+) // 100.0 //
OsAffx.7088.1.S1_at	115.6	P	75.5	P	tigr:9639.m01172 TID=OsAffx.7088.1 CNT=1 FEA=mRNA TIER=ConsEnd STK=0 NOTE=sequence(s) not in UniGene DEF=Leucine Rich Repeat, putative REP_ORG=O. sativa					chr11|11981:6840765-6843049 (+) // 98.63 //
OsAffx.15163.1.S1_at	5.3	A	53.7	A	tigr:9633.m04598 TID=OsAffx.15163.1 CNT=1 FEA=mRNA TIER=ConsEnd STK=0 NOTE=sequence(s) not in UniGene DEF=Similar to Arabidopsis ETTIN-like protein 1 REP_ORG=O. sativa	LOC_Os05g48870.4	Oryza sativa OsETTIN1 mRNA for Arabidopsis ETTIN-like protein 1, complete cds.|PLN	AK099793	Auxin response factor 3, putative, expressed	chr05|11975:27955716-28060290 (+) // 76.13 //
Os.24890.1.S1_at	75.7	M	80.1	A	gb:AK069037.1 DB_XREF=gi:32979061 TID=Os.24890.1 CNT=8 FEA=FLmRNA TIER=FL STK=1 UG=Os.24890 UG_TITLE=(japonica cultivar-group) cDNA clone:J023004F17, full insert sequence DEF=Oryza sativa (japonica cultivar-group) cDNA clone:J023004F17, full insert sequence. FL=gb:AK069037.1 gb:AK121363.1 REP_ORG=O. sativa	LOC_Os01g72120.1	Zea mays glutathione S-transferase GST 28 mRNA, partial cds.|PLN	AK121363	Glutathione S-transferase, N-terminal domain containing protein, expressed	chr01|11971:42166796-42169497 (+) // 99.6 //
OsAffx.26314.1.S1_at	78	A	53.2	A	tigr:9632.m03247 TID=OsAffx.26314.1 CNT=1 FEA=mRNA TIER=ConsEnd STK=0 NOTE=sequence(s) not in UniGene DEF=hypothetical protein REP_ORG=O. sativa					chr04|11974:20312032-20313670 (+) // 100.0 //
Os.7278.2.S1_at	33.9	A	20.7	A	gb:AK066903.1 DB_XREF=gi:32976921 TID=Os.7278.2 CNT=5 FEA=FLmRNA TIER=FL STK=0 UG=Os.7278 UG_TITLE=(japonica cultivar-group) cDNA clone:J023009E20, full insert sequence DEF=Oryza sativa (japonica cultivar-group) cDNA clone:J013091P08, full insert sequence. FL=gb:AK066903.1 REP_ORG=O. sativa					chr04|11974:1692539-1697628 (+) // 99.83 //
Os.43072.1.S1_at	6.2	A	47.9	A	gb:NM_189251.1 DB_XREF=gi:34905585 GEN=OJ1460_H08.12 TID=Os.43072.1 CNT=1 FEA=mRNA TIER=ConsEnd STK=0 UG=Os.43072 UG_TITLE=(japonica cultivar-group) contains ESTs C72693(E2071),AU101165(E2071) unknown protein (OJ1460_H08.12), mRNA DEF=Oryza sativa (japonica cultivar-group) contains ESTs C72693(E2071),AU101165(E2071) unknown protein (OJ1460_H08.12), mRNA. REP_ORG=O. sativa					chr04|11974:4738236-4742541 (+) // 91.78 // /// chr01|11971:16917840-16922142 (+) // 93.78 //
OsAffx.12604.1.S1_at	51.1	A	7.3	A	tigr:9630.m05108 TID=OsAffx.12604.1 CNT=1 FEA=mRNA TIER=ConsEnd STK=0 NOTE=sequence(s) not in UniGene DEF=hypothetical protein REP_ORG=O. sativa	LOC_Os02g51920.1	Oryza sativa (japonica cultivar-group) isolate 23045 inositol phosphatase-like protein mRNA, complete cds.|PLN	AK059695	hypothetical protein	chr02|11972:31793779-31794667 (-) // 100.0 //
Os.20617.1.S1_at	3.8	A	27.7	A	gb:AK068499.1 DB_XREF=gi:32978517 TID=Os.20617.1 CNT=9 FEA=FLmRNA TIER=FL STK=0 UG=Os.20617 UG_TITLE=(japonica cultivar-group) putative non-cyanogenic beta-glucosidase precursor (P0047B07.9), mRNA DEF=Oryza sativa (japonica cultivar-group) cDNA clone:J013155M12, full insert sequence. FL=gb:AK068499.1 REP_ORG=O. sativa	LOC_Os07g46280.3	Lycopersicon esculentum beta-mannosidase enzyme mRNA, complete cds.|PLN	AK068499	Glycosyl hydrolase family 1 protein, expressed	chr07|11977:27613977-27616944 (+) // 99.74 //
Os.32938.2.S1_at	4.5	A	81.5	A	gb:NM_192812.1 DB_XREF=gi:34912707 GEN=B1040D09.2 TID=Os.32938.2 CNT=1 FEA=mRNA TIER=ConsEnd STK=0 UG=Os.32938 DEF=Oryza sativa (japonica cultivar-group) putative protein phosphatase 2C-like protein (B1040D09.2), mRNA. PROD=putative protein phosphatase 2C-like protein REP_ORG=O. sativa					chr01|11971:24913530-24917246 (+) // 100.0 //
OsAffx.15120.1.S1_at	41.3	A	44.9	A	tigr:9633.m04323 TID=OsAffx.15120.1 CNT=1 FEA=mRNA TIER=ConsEnd STK=0 NOTE=sequence(s) not in UniGene DEF=F-box domain, putative REP_ORG=O. sativa					chr05|11975:26649138-26652880 (-) // 100.0 // /// chr09|11979:19339402-19350967 (-) // 92.04 //
OsAffx.6595.1.S1_at	87	A	32.5	A	tigr:9638.m00606 TID=OsAffx.6595.1 CNT=1 FEA=mRNA TIER=ConsEnd STK=0 NOTE=sequence(s) not in UniGene DEF=hypothetical protein REP_ORG=O. sativa					chr03|11973:23173388-23173646 (-) // 92.25 // /// chr10|11980:3573921-3574179 (-) // 100.0 // /// chr11|11981:10833923-10834179 (-) // 91.86 //
OsAffx.9779.1.S1_at	7.1	A	52.8	A	gb:NM_189193.1 DB_XREF=gi:34905469 GEN=P0682B08.10 TID=OsAffx.9779.1 CNT=1 FEA=mRNA TIER=ConsEnd STK=0 NOTE=sequence(s) not in UniGene DEF=Oryza sativa (japonica cultivar-group) P0682B08.10 (P0682B08.10), mRNA. REP_ORG=O. sativa					chr01|11971:11041974-11042694 (+) // 100.0 //
Os.52882.1.S1_at	142.2	A	9.2	A	gb:AK069704.1 DB_XREF=gi:32979728 TID=Os.52882.1 CNT=3 FEA=FLmRNA TIER=FL STK=1 UG=Os.52882 UG_TITLE=(japonica cultivar-group) cDNA clone:J023041F15, full insert sequence DEF=Oryza sativa (japonica cultivar-group) cDNA clone:J023027J11, full insert sequence. FL=gb:AK069704.1 REP_ORG=O. sativa					chr02|11972:28788071-28789237 (-) // 99.32 //
OsAffx.19049.1.S1_at	65.2	A	62.6	A	tigr:9639.m02547 TID=OsAffx.19049.1 CNT=1 FEA=mRNA TIER=ConsEnd STK=0 NOTE=sequence(s) not in UniGene DEF=hypothetical protein REP_ORG=O. sativa					chr11|11981:15746955-15747195 (+) // 100.0 //
OsAffx.22219.1.S1_at	24.7	A	65.8	A	gb:NM_187918.1 DB_XREF=gi:34902919 TID=OsAffx.22219.1 CNT=1 FEA=mRNA TIER=ConsEnd STK=0 NOTE=sequence(s) not in UniGene DEF=Oryza sativa (japonica cultivar-group) unnamed protein product (Gene), mRNA. REP_ORG=O. sativa					chr01|11971:8577367-8579833 (-) // 100.0 //
OsAffx.24469.1.S1_x_at	4.7	A	56.3	A	tigr:9637.m01208 TID=OsAffx.24469.1 CNT=3 FEA=mRNA TIER=ConsEnd STK=0 NOTE=sequence(s) not in UniGene DEF=hypothetical protein REP_ORG=O. sativa					chr02|11972:16511718-16512445 (+) // 85.22 // /// chr07|11977:18307028-18307752 (+) // 83.7 // /// chr09|11979:21245497-21246093 (+) // 82.32 // /// chr04|11974:7072755-7073480 (-) // 84.25 // /// chr04|11974:12204133-12204731 (-) // 80.39 // /// chr09|11979:8888531-8889465 (-) // 96.96 //
Os.44984.2.S1_at	45.6	A	74	A	gb:NM_185038.1 DB_XREF=gi:34897161 GEN=OSJNBa0052F07.14 TID=Os.44984.2 CNT=1 FEA=mRNA TIER=ConsEnd STK=0 UG=Os.44984 DEF=Oryza sativa (japonica cultivar-group) putative membrane protein (OSJNBa0052F07.14), mRNA. PROD=putative membrane protein REP_ORG=O. sativa	LOC_Os03g58570.1	Arabidopsis thaliana At3g52190 mRNA for unknown protein, complete cds, clone: RAFL17-37-B05.|PLN	AK111711	transducin family protein, putative, expressed	chr03|11973:33285428-33288730 (+) // 100.0 //
Os.17230.1.S2_at	110.2	A	61.2	A	gb:AK110968.1 DB_XREF=gi:32996177 TID=Os.17230.1 CNT=6 FEA=FLmRNA TIER=FL STK=1 UG=Os.17230 UG_TITLE=(japonica cultivar-group) cDNA clone:002-174-B08, full insert sequence DEF=Oryza sativa (japonica cultivar-group) cDNA clone:002-174-B08, full insert sequence. FL=gb:AK065076.1 gb:AK110968.1 REP_ORG=O. sativa					chr04|11974:24721108-24724081 (-) // 82.9 // /// chr05|11975:18084337-18087864 (-) // 99.77 //
Os.57157.1.S1_at	41.6	A	56.6	A	gb:AK111040.1 DB_XREF=gi:32996249 TID=Os.57157.1 CNT=1 FEA=FLmRNA TIER=FL STK=1 UG=Os.57157 UG_TITLE=(japonica cultivar-group) cDNA clone:002-175-B03, full insert sequence DEF=Oryza sativa (japonica cultivar-group) cDNA clone:002-175-B03, full insert sequence. FL=gb:AK111040.1 REP_ORG=O. sativa					chr10|11980:3601827-3602282 (+) // 100.0 // /// chr10|11980:3515820-3526742 (-) // 94.29 //
OsAffx.16166.1.S1_at	9.6	A	38	A	tigr:9635.m00875 TID=OsAffx.16166.1 CNT=1 FEA=mRNA TIER=ConsEnd STK=0 NOTE=sequence(s) not in UniGene DEF=expressed protein REP_ORG=O. sativa					chr07|11977:4771350-4772709 (+) // 100.0 //
Os.50967.1.S1_at	17.3	A	76.2	A	gb:AK059826.1 DB_XREF=gi:32969844 TID=Os.50967.1 CNT=1 FEA=FLmRNA TIER=FL STK=1 UG=Os.50967 UG_TITLE=(japonica cultivar-group) cDNA clone:006-205-F07, full insert sequence DEF=Oryza sativa (japonica cultivar-group) cDNA clone:006-205-F07, full insert sequence. FL=gb:AK059826.1 REP_ORG=O. sativa	LOC_Os12g01520.2	Arabidopsis thaliana EMB30 mRNA, complete cds.|PLN	AK059826	Ubiquitin-activating enzyme E1 2, putative, expressed	chr03|11973:23112629-23113735 (-) // 100.0 //
OsAffx.218.1.A1_at	18.7	A	106.2	A	gb:NM_196153.1 DB_XREF=gi:37533665 TID=OsAffx.218.1 CNT=2 FEA=mRNA TIER=ConsEnd STK=0 NOTE=sequence(s) not in UniGene DEF=Oryza sativa (japonica cultivar-group) hypothetical protein (OSJNBa0091J06.22), mRNA. REP_ORG=O. sativa					chr10|11980:11630438-11631003 (-) // 99.65 //
OsAffx.27887.1.S1_at	36.8	A	71.1	P	tigr:9634.m02950 TID=OsAffx.27887.1 CNT=1 FEA=mRNA TIER=ConsEnd STK=0 NOTE=sequence(s) not in UniGene DEF=hypothetical protein REP_ORG=O. sativa					chr06|11976:17750923-17751286 (+) // 100.0 //
OsAffx.17783.1.S1_at	51.3	A	6.5	A	tigr:9637.m01644 TID=OsAffx.17783.1 CNT=1 FEA=mRNA TIER=ConsEnd STK=0 NOTE=sequence(s) not in UniGene DEF=Putative protein kinase - partial sequence REP_ORG=O. sativa	LOC_Os09g19500.1	Oryza sativa mRNA for OsD305, complete cds.|PLN	AK100557	leucine-rich repeat protein kinase, putative	chr09|11979:11663440-11666859 (+) // 100.0 //
OsAffx.29444.1.S1_at	60.4	A	6.6	A	tigr:9636.m03098 TID=OsAffx.29444.1 CNT=1 FEA=mRNA TIER=ConsEnd STK=0 NOTE=sequence(s) not in UniGene DEF=hypothetical protein REP_ORG=O. sativa					chr08|11978:19020280-19021350 (-) // 100.0 //
Os.20069.1.S1_at	9.1	A	73.2	A	gb:AK069487.1 DB_XREF=gi:32979511 TID=Os.20069.1 CNT=2 FEA=FLmRNA TIER=FL STK=1 UG=Os.20069 UG_TITLE=(japonica cultivar-group) cDNA clone:J023023F21, full insert sequence DEF=Oryza sativa (japonica cultivar-group) cDNA clone:J023023F21, full insert sequence. FL=gb:AK069487.1 REP_ORG=O. sativa					chr11|11981:8526597-8548609 (-) // 99.92 //
OsAffx.26077.1.S1_at	103.5	A	79.5	A	tigr:9632.m01842 TID=OsAffx.26077.1 CNT=1 FEA=mRNA TIER=ConsEnd STK=0 NOTE=sequence(s) not in UniGene DEF=GDSL-like LipaseAcylhydrolase, putative REP_ORG=O. sativa	LOC_Os04g20180.1	Arabidopsis thaliana At5g45920 mRNA, complete cds.|PLN	AK069600	GDSL-like Lipase/Acylhydrolase family protein	chr04|11974:11222510-11226645 (+) // 100.0 //
Os.52124.1.S1_at	45.7	A	27.8	A	gb:AK064906.1 DB_XREF=gi:32974924 TID=Os.52124.1 CNT=1 FEA=FLmRNA TIER=FL STK=1 UG=Os.52124 UG_TITLE=(japonica cultivar-group) cDNA clone:J013000L21, full insert sequence DEF=Oryza sativa (japonica cultivar-group) cDNA clone:J013000L21, full insert sequence. FL=gb:AK064906.1 REP_ORG=O. sativa					chr11|11981:20331232-20334555 (-) // 99.96 //
Os.50509.1.S2_at	1.6	A	59.3	A	gb:AK101082.1 DB_XREF=gi:32986291 TID=Os.50509.1 CNT=4 FEA=FLmRNA TIER=FL STK=1 UG=Os.50509 UG_TITLE=(japonica cultivar-group) cDNA clone:J033024E24, full insert sequence DEF=Oryza sativa (japonica cultivar-group) cDNA clone:J033024E24, full insert sequence. FL=gb:AK101082.1 gb:AK121521.1 REP_ORG=O. sativa	LOC_Os12g33210.1	Arabidopsis thaliana clone U20418 putative F-box family protein, AtFBL14 (At1g80570) mRNA, complete cds.|PLN	AK101082	F-box domain containing protein, expressed	chr12|11982:20055653-20059554 (+) // 99.93 //
OsAffx.18843.1.S1_at	53.2	A	32.6	A	tigr:9639.m01303 TID=OsAffx.18843.1 CNT=1 FEA=mRNA TIER=ConsEnd STK=0 NOTE=sequence(s) not in UniGene DEF=hypothetical protein REP_ORG=O. sativa					chr11|11981:7827999-7831220 (-) // 100.0 //
OsAffx.3433.1.S1_x_at	147.1	P	78.5	A	tigr:9631.m03675 TID=OsAffx.3433.1 CNT=1 FEA=mRNA TIER=ConsEnd STK=0 NOTE=sequence(s) not in UniGene DEF=hypothetical protein REP_ORG=O. sativa					chr03|11973:21223038-21226905 (+) // 100.0 //
Os.53447.1.S1_at	2.4	A	40.6	A	gb:AK072688.1 DB_XREF=gi:32982711 TID=Os.53447.1 CNT=2 FEA=FLmRNA TIER=FL STK=1 UG=Os.53447 UG_TITLE=(japonica cultivar-group) cDNA clone:J013014D23, full insert sequence DEF=Oryza sativa (japonica cultivar-group) cDNA clone:J023143N10, full insert sequence. FL=gb:AK072688.1 gb:AK099432.1 REP_ORG=O. sativa		Oryza sativa OsMST1 mRNA for monosaccharide transporter 1, complete cds.|PLN	AK099432		chr04|11974:22410940-22414208 (-) // 99.91 //
OsAffx.28600.1.S1_at	9.5	A	128.8	A	tigr:9635.m02551 TID=OsAffx.28600.1 CNT=2 FEA=mRNA TIER=ConsEnd STK=0 NOTE=sequence(s) not in UniGene DEF=hypothetical protein REP_ORG=O. sativa					chr07|11977:15243074-15243390 (+) // 98.53 //
OsAffx.9359.1.S1_at	104.5	A	74.4	A	tigr:9629.m04992 TID=OsAffx.9359.1 CNT=2 FEA=mRNA TIER=ConsEnd STK=0 NOTE=sequence(s) not in UniGene DEF=hypothetical protein REP_ORG=O. sativa					chr01|11971:29924263-29924851 (-) // 100.0 //
Os.20284.1.S1_at	10.7	A	76.7	A	gb:AK109551.1 DB_XREF=gi:32994760 TID=Os.20284.1 CNT=4 FEA=FLmRNA TIER=FL STK=1 UG=Os.20284 UG_TITLE=(japonica cultivar-group) cDNA clone:002-124-A03, full insert sequence DEF=Oryza sativa (japonica cultivar-group) cDNA clone:002-124-A03, full insert sequence. FL=gb:AK109551.1 REP_ORG=O. sativa	LOC_Os12g34524.1	Nicotiana tabacum mRNA for cationic peroxidase isozyme 40K, complete cds.|PLN	AK109551	Peroxidase family protein, expressed	chr12|11982:20856648-20866142 (-) // 99.13 //
OsAffx.11426.1.S1_at	101.4	P	45.2	A	tigr:9629.m03958 TID=OsAffx.11426.1 CNT=1 FEA=mRNA TIER=ConsEnd STK=0 NOTE=sequence(s) not in UniGene DEF=Transmembrane amino acid transporter protein REP_ORG=O. sativa	LOC_Os01g41400.1	Arabidopsis thaliana unknown protein (At2g41190) mRNA, complete cds.|PLN	AK106202	Transmembrane amino acid transporter protein, expressed	chr01|11971:23766356-23768245 (+) // 100.0 //
OsAffx.21628.1.S1_at	2.5	A	36.3	A	gb:NM_191188.1 DB_XREF=gi:34909459 GEN=OSJNBa0014K08.28 TID=OsAffx.21628.1 CNT=1 FEA=mRNA TIER=ConsEnd STK=0 NOTE=sequence(s) not in UniGene DEF=Oryza sativa (japonica cultivar-group) OSJNBa0014K08.28 (OSJNBa0014K08.28), mRNA. REP_ORG=O. sativa					chr01|11971:31568840-31575426 (+) // 100.0 //
Os.18037.1.S1_at	22.2	A	45	A	gb:CR289356 DB_XREF=gi:44675922 DB_XREF=CR289356 CLONE=p802b08p3 TID=Os.18037.1 CNT=9 FEA=EST TIER=ConsEnd STK=0 UG=Os.18037 UG_TITLE=Transcribed sequence with strong similarity to protein ref:NP_568397.1 (A.thaliana) polyubiquitin REP_ORG=O. sativa					chr06|11976:27957550-27959095 (-) // 99.3 //
OsAffx.16432.1.S1_at	98.2	A	89.9	A	tigr:9635.m02602 TID=OsAffx.16432.1 CNT=1 FEA=mRNA TIER=ConsEnd STK=0 NOTE=sequence(s) not in UniGene DEF=hypothetical protein REP_ORG=O. sativa					chr07|11977:15622894-15624094 (-) // 100.0 //
OsAffx.3489.1.S1_at	142.9	A	18.5	A	tigr:9631.m04096 TID=OsAffx.3489.1 CNT=1 FEA=mRNA TIER=ConsEnd STK=0 NOTE=sequence(s) not in UniGene DEF=hypothetical protein REP_ORG=O. sativa					chr03|11973:23646333-23647087 (+) // 100.0 //
OsAffx.27371.1.S1_at	126.8	P	109.7	P	tigr:9633.m04551 TID=OsAffx.27371.1 CNT=1 FEA=mRNA TIER=ConsEnd STK=0 NOTE=sequence(s) not in UniGene DEF=Tub family, putative REP_ORG=O. sativa	LOC_Os05g48670.1	Arabidopsis thaliana tubby-like protein 7 (TULP7) mRNA, complete cds.|PLN	AK072815	Tub family protein, expressed	chr05|11975:27809351-27812420 (+) // 100.0 //
OsAffx.24278.1.S1_at	55	A	97.2	A	tigr:9630.m01535 TID=OsAffx.24278.1 CNT=1 FEA=mRNA TIER=ConsEnd STK=0 NOTE=sequence(s) not in UniGene DEF=hypothetical protein REP_ORG=O. sativa					chr02|11972:9407258-9407836 (+) // 100.0 //
Os.56194.1.S1_at	71	A	60.9	P	gb:AK109588.1 DB_XREF=gi:32994797 TID=Os.56194.1 CNT=1 FEA=FLmRNA TIER=FL STK=1 UG=Os.56194 UG_TITLE=(japonica cultivar-group) cDNA clone:002-137-B08, full insert sequence DEF=Oryza sativa (japonica cultivar-group) cDNA clone:002-137-B08, full insert sequence. FL=gb:AK109588.1 REP_ORG=O. sativa					chr03|11973:21222618-21227724 (-) // 100.0 //
OsAffx.23551.1.S1_at	48.5	A	98.8	A	tigr:9629.m03624 TID=OsAffx.23551.1 CNT=1 FEA=mRNA TIER=ConsEnd STK=0 NOTE=sequence(s) not in UniGene DEF=hypothetical protein REP_ORG=O. sativa					chr01|11971:21739716-21742519 (+) // 100.0 //
Os.15516.1.S1_at	60.6	A	36	A	gb:CB673499 DB_XREF=gi:29677224 DB_XREF=OSJNEe08A19.r CLONE=OSJNEe08A19 TID=Os.15516.1 CNT=20 FEA=EST TIER=Stack STK=10 UG=Os.15516 UG_TITLE=Transcribed sequence with weak similarity to protein ref:NP_173064.1 (A.thaliana) hypothetical protein (Arabidopsis thaliana) REP_ORG=O. sativa					chr04|11974:17854776-17862047 (-) // 99.85 //
OsAffx.25610.1.S1_s_at	15.1	A	39	A	tigr:9631.m04621 TID=OsAffx.25610.1 CNT=1 FEA=mRNA TIER=ConsEnd STK=0 NOTE=sequence(s) not in UniGene DEF=hypothetical protein REP_ORG=O. sativa					chr03|11973:26831882-26834431 (+) // 98.21 //
OsAffx.24689.1.S1_at	10.6	A	72.8	P	tigr:9630.m04067 TID=OsAffx.24689.1 CNT=2 FEA=mRNA TIER=ConsEnd STK=0 NOTE=sequence(s) not in UniGene DEF=hypothetical protein REP_ORG=O. sativa					chr02|11972:25555952-25556814 (-) // 100.0 // /// chr02|11972:25551669-25552531 (-) // 100.0 //
OsAffx.24465.1.S1_at	58.5	A	21.2	A	tigr:9630.m02642 TID=OsAffx.24465.1 CNT=1 FEA=mRNA TIER=ConsEnd STK=0 NOTE=sequence(s) not in UniGene DEF=Similar to splicing factor 3b subunit 1 (spliceosome associated protein 155) (sap 155) (sf3b155) (pre-mrna splicing factor sf3b 155 kda subunit). (mouse REP_ORG=O. sativa	LOC_Os02g27790.1	Homo sapiens spliceosomal protein SAP 155 mRNA, complete cds.|PRI	AK071377	Splicing factor 3B subunit 1, putative, expressed	chr02|11972:16443767-16447384 (+) // 99.89 //
Os.53374.1.S1_at	75.2	A	95.1	A	gb:AK072341.1 DB_XREF=gi:32982364 TID=Os.53374.1 CNT=1 FEA=FLmRNA TIER=FL STK=1 UG=Os.53374 UG_TITLE=(japonica cultivar-group) cDNA clone:J023052M08, full insert sequence DEF=Oryza sativa (japonica cultivar-group) cDNA clone:J023052M08, full insert sequence. FL=gb:AK072341.1 REP_ORG=O. sativa					chr01|11971:5223845-5226768 (+) // 99.9 //
Os.27592.1.A1_at	69.8	P	52.2	A	gb:CB621140 DB_XREF=gi:29616128 DB_XREF=OSIIEa06N03.r CLONE=OSIIEa06N03 TID=Os.27592.1 CNT=4 FEA=EST TIER=ConsEnd STK=2 UG=Os.27592 UG_TITLE=Transcribed sequence with weak similarity to protein ref:NP_177036.1 (A.thaliana) protein kinase, putative (Arabidopsis thaliana) REP_ORG=O. sativa					chr11|11981:25089494-25090369 (+) // 99.31 //
Os.55776.1.S1_x_at	8	A	45.3	A	gb:AK108785.1 DB_XREF=gi:32993994 TID=Os.55776.1 CNT=1 FEA=FLmRNA TIER=FL STK=1 UG=Os.55776 UG_TITLE=(japonica cultivar-group) cDNA clone:002-151-A12, full insert sequence DEF=Oryza sativa (japonica cultivar-group) cDNA clone:002-151-A12, full insert sequence. FL=gb:AK108785.1 REP_ORG=O. sativa	LOC_Os01g06876.1	Solanum lycopersicoides disease resistance protein SlVe2 precursor, mRNA, complete cds.|PLN	AK108785	Leucine Rich Repeat family protein, expressed	chr01|11971:3253623-3254703 (+) // 99.91 //
Os.10394.1.S1_at	79.2	A	100.1	A	gb:AK119370.1 DB_XREF=gi:37988993 TID=Os.10394.1 CNT=5 FEA=FLmRNA TIER=FL STK=1 UG=Os.10394 UG_TITLE=(japonica cultivar-group) cDNA clone:J033076N21, full insert sequence DEF=Oryza sativa (japonica cultivar-group) cDNA clone:001-131-H09, full insert sequence. FL=gb:AK119370.1 REP_ORG=O. sativa	LOC_Os08g42030.1	Solanum tuberosum mRNA for putative peroxidase (prx2 gene).|PLN	AK073978	Peroxidase 35 precursor, putative, expressed	chr08|11978:26413195-26417113 (+) // 98.23 //
OsAffx.21788.1.S1_x_at	117.1	A	128.1	A	gb:NM_190326.1 DB_XREF=gi:34907735 GEN=B1065G12.20 TID=OsAffx.21788.1 CNT=2 FEA=mRNA TIER=ConsEnd STK=0 NOTE=sequence(s) not in UniGene DEF=Oryza sativa (japonica cultivar-group) putative peptide transport protein (B1065G12.20), mRNA. PROD=putative peptide transport protein REP_ORG=O. sativa	LOC_Os01g67630.1	Hordeum vulgare peptide transporter (ptr1) mRNA, complete cds.|PLN	AK102216	POT family protein, expressed	chr01|11971:39634470-39637150 (+) // 99.58 //
OsAffx.11999.1.S1_at	42.8	A	80.4	A	tigr:9630.m01109 TID=OsAffx.11999.1 CNT=1 FEA=mRNA TIER=ConsEnd STK=0 NOTE=sequence(s) not in UniGene DEF=hypothetical protein REP_ORG=O. sativa					chr02|11972:6374628-6375930 (+) // 100.0 //
Os.49396.1.S2_at	79.7	A	47	P	gb:AK066435.1 DB_XREF=gi:32976453 TID=Os.49396.1 CNT=3 FEA=FLmRNA TIER=FL STK=1 UG=Os.49396 UG_TITLE=(japonica cultivar-group) cDNA clone:J013110O03, full insert sequence DEF=Oryza sativa (japonica cultivar-group) cDNA clone:J013063I04, full insert sequence. FL=gb:AK063509.1 gb:AK066435.1 REP_ORG=O. sativa	LOC_Os01g25720.1	Oryza sativa (japonica cultivar-group) NBS-LRR-like protein (YR48) mRNA, complete cds.|PLN	AK066435	NB-ARC domain containing protein, expressed	chr01|11971:14559081-14564448 (-) // 99.55 //
Os.47323.1.S1_at	162	P	256.8	M	gb:AK108170.1 DB_XREF=gi:32993379 TID=Os.47323.1 CNT=3 FEA=FLmRNA TIER=FL STK=1 UG=Os.47323 UG_TITLE=(japonica cultivar-group) cDNA clone:002-139-H11, full insert sequence DEF=Oryza sativa (japonica cultivar-group) cDNA clone:002-139-H11, full insert sequence. FL=gb:AK108170.1 REP_ORG=O. sativa	LOC_Os02g45570.1	Arabidopsis thaliana transcription activator (GRL3) mRNA, complete cds.|PLN	AK108170	transcription activator, putative, expressed	chr02|11972:27721987-27723091 (+) // 99.44 //
OsAffx.26240.1.S1_at	3.3	A	55	A	tigr:9632.m02830 TID=OsAffx.26240.1 CNT=1 FEA=mRNA TIER=ConsEnd STK=0 NOTE=sequence(s) not in UniGene DEF=wall-associated kinase 1, putative REP_ORG=O. sativa					chr04|11974:17628611-17631189 (-) // 100.0 //
OsAffx.2720.1.S1_x_at	97.6	A	113.5	A	tigr:9630.m02221 TID=OsAffx.2720.1 CNT=1 FEA=mRNA TIER=ConsEnd STK=0 NOTE=sequence(s) not in UniGene DEF=hypothetical protein REP_ORG=O. sativa					chr02|11972:13859852-13861452 (-) // 100.0 //
OsAffx.28711.1.S1_x_at	110.8	A	17.1	A	tigr:9635.m03190 TID=OsAffx.28711.1 CNT=1 FEA=mRNA TIER=ConsEnd STK=0 NOTE=sequence(s) not in UniGene DEF=hypothetical protein REP_ORG=O. sativa					chr07|11977:19321823-19322354 (-) // 100.0 //
Os.40388.2.S1_s_at	72	A	7	A	gb:NM_194814.1 DB_XREF=gi:37530987 TID=Os.40388.2 CNT=1 FEA=mRNA TIER=ConsEnd STK=0 UG=Os.40388 UG_TITLE=(japonica cultivar-group) hypothetical protein (OSJNBa0034A02.12), mRNA DEF=Oryza sativa (japonica cultivar-group) hypothetical protein (OSJNBa0034A02.12), mRNA. REP_ORG=O. sativa					chr10|11980:2599279-2601003 (+) // 100.0 // /// chr07|11977:24214052-24216225 (-) // 97.03 // /// chr10|11980:12750719-12752443 (-) // 96.63 //
Os.12036.2.S1_at	87	A	42.5	A	gb:NM_196469.1 DB_XREF=gi:37534297 TID=Os.12036.2 CNT=6 FEA=mRNA TIER=ConsEnd STK=0 UG=Os.12036 DEF=Oryza sativa (japonica cultivar-group) putative chromaffin granule ATPase II homolog (OSJNBa0045B21.2), mRNA. PROD=putative chromaffin granule ATPase II homolog REP_ORG=O. sativa					chr10|11980:14025022-14030960 (-) // 99.95 //
Os.57241.1.S1_at	88.4	A	54.3	A	gb:AK111179.1 DB_XREF=gi:32996388 TID=Os.57241.1 CNT=1 FEA=FLmRNA TIER=FL STK=1 UG=Os.57241 UG_TITLE=(japonica cultivar-group) cDNA clone:002-177-F11, full insert sequence DEF=Oryza sativa (japonica cultivar-group) cDNA clone:002-177-F11, full insert sequence. FL=gb:AK111179.1 REP_ORG=O. sativa					---
Os.46036.1.S1_at	11.7	A	53.4	A	gb:CF326536 DB_XREF=gi:33801330 DB_XREF=JMT1--06-F08.g1 CLONE=JMT1--06-F08 TID=Os.46036.1 CNT=1 FEA=EST TIER=ConsEnd STK=1 UG=Os.46036 UG_TITLE=Transcribed sequence REP_ORG=O. sativa	LOC_Os03g33090.1	Arabidopsis thaliana clone 40250 mRNA, complete sequence.|PLN	AK071624	LOB domain protein 37, putative, expressed	chr03|11973:18890076-18890283 (-) // 90.34 //
OsAffx.11949.1.S1_at	59.1	A	9.2	A	tigr:9630.m00834 TID=OsAffx.11949.1 CNT=2 FEA=mRNA TIER=ConsEnd STK=0 NOTE=sequence(s) not in UniGene DEF=hypothetical protein REP_ORG=O. sativa					chr02|11972:4729990-4730317 (+) // 97.9 // /// chr07|11977:8856962-8857280 (-) // 95.5 //
OsAffx.5047.1.S1_at	4.4	A	61.2	A	tigr:9634.m03679 TID=OsAffx.5047.1 CNT=1 FEA=mRNA TIER=ConsEnd STK=0 NOTE=sequence(s) not in UniGene DEF=Leucine Rich Repeat, putative REP_ORG=O. sativa					chr06|11976:22862200-22866104 (+) // 100.0 //
OsAffx.20311.2.S1_at	1.6	A	52.2	A	gb:NM_196642.1 DB_XREF=gi:37534643 TID=OsAffx.20311.2 CNT=1 FEA=mRNA TIER=ConsEnd STK=0 NOTE=sequence(s) not in UniGene DEF=Oryza sativa (japonica cultivar-group) unknown protein (OSJNBa0012D19.3), mRNA. PROD=unknown protein REP_ORG=O. sativa	LOC_Os10g29750.1	Arabidopsis thaliana putative protein (At5g19000) mRNA, complete cds.|PLN	AK106669	BTB/POZ domain containing protein	chr10|11980:15137560-15139606 (-) // 100.0 //
Os.34112.1.S1_at	34.9	A	55.3	A	gb:AK072787.1 DB_XREF=gi:32982810 TID=Os.34112.1 CNT=2 FEA=FLmRNA TIER=FL STK=1 UG=Os.34112 UG_TITLE=(japonica cultivar-group) P0471B04.27 (P0471B04.27), mRNA DEF=Oryza sativa (japonica cultivar-group) cDNA clone:J023143L14, full insert sequence. FL=gb:AK072787.1 REP_ORG=O. sativa	LOC_Os01g65760.1	Glycine max partial SIRE-1 sequence gag-protease polyprotein mRNA, complete cds.|PLN	AK072787	retrotransposon protein, putative, Ty1-copia subclass, expressed	chr04|11974:7006625-7008074 (+) // 99.52 // /// chr12|11982:8869867-8871316 (+) // 99.86 // /// chr01|11971:38499618-38501067 (-) // 99.86 //
OsAffx.8523.1.S1_at	4.2	A	68.7	A	gb:NM_194813.1 DB_XREF=gi:37530985 TID=OsAffx.8523.1 CNT=1 FEA=mRNA TIER=ConsEnd STK=0 NOTE=sequence(s) not in UniGene DEF=Oryza sativa (japonica cultivar-group) putative polyprotein (OSJNBa0034A02.11), mRNA. PROD=putative polyprotein REP_ORG=O. sativa					chr10|11980:2590931-2593264 (+) // 100.0 //
OsAffx.24436.3.S1_at	23.5	A	51.8	A	tigr:9639.m00289 TID=OsAffx.24436.3 CNT=1 FEA=mRNA TIER=ConsEnd STK=0 NOTE=sequence(s) not in UniGene DEF=hypothetical protein REP_ORG=O. sativa					chr11|11981:1500737-1504746 (+) // 99.77 // /// chr12|11982:1449133-1451445 (+) // 65.07 //
OsAffx.6544.1.S1_at	7.8	A	52.1	A	tigr:9638.m00052 TID=OsAffx.6544.1 CNT=1 FEA=mRNA TIER=ConsEnd STK=0 NOTE=sequence(s) not in UniGene DEF=hypothetical protein REP_ORG=O. sativa					chr10|11980:300898-302476 (+) // 99.52 //
OsAffx.16884.1.S1_at	51	A	35.8	A	tigr:9636.m00719 TID=OsAffx.16884.1 CNT=1 FEA=mRNA TIER=ConsEnd STK=0 NOTE=sequence(s) not in UniGene DEF=Uncharacterised protein family, putative REP_ORG=O. sativa					chr08|11978:4357054-4358948 (+) // 100.0 //
OsAffx.31069.1.S1_x_at	5.4	A	40.7	A	gb:NM_186844.1 DB_XREF=gi:34900773 GEN=P0021G06.11 TID=OsAffx.31069.1 CNT=1 FEA=mRNA TIER=ConsEnd STK=0 NOTE=sequence(s) not in UniGene DEF=Oryza sativa (japonica cultivar-group) hypothetical protein similar to Oryza sativa chromosome 1, P0672D08.19 (P0021G06.11), mRNA. REP_ORG=O. sativa					chr07|11977:8309916-8311006 (-) // 100.0 //
OsAffx.9549.1.S1_at	132.5	A	145.2	A	gb:NM_190579.1 DB_XREF=gi:34908241 GEN=P0446B05.8 TID=OsAffx.9549.1 CNT=1 FEA=mRNA TIER=ConsEnd STK=0 NOTE=sequence(s) not in UniGene DEF=Oryza sativa (japonica cultivar-group) P0446B05.8 (P0446B05.8), mRNA. REP_ORG=O. sativa					chr01|11971:36627104-36627630 (-) // 100.0 //
OsAffx.25025.1.S1_at	56.8	A	49.6	A	tigr:9631.m00870 TID=OsAffx.25025.1 CNT=1 FEA=mRNA TIER=ConsEnd STK=0 NOTE=sequence(s) not in UniGene DEF=hypothetical protein REP_ORG=O. sativa					chr03|11973:4775594-4777732 (-) // 100.0 //
OsAffx.25998.1.S1_at	3.2	A	79	A	tigr:9632.m01097 TID=OsAffx.25998.1 CNT=1 FEA=mRNA TIER=ConsEnd STK=0 NOTE=sequence(s) not in UniGene DEF=hypothetical protein REP_ORG=O. sativa					chr04|11974:6723659-6724569 (-) // 99.45 //
[truncated: 56,282 more rows]
