# Supplementary material for: Intragenic Suppressor of Osiaa23 Revealed a Conserved Tryptophan Residue Crucial for Protein-Protein Interactions
Source: PLoS One. 2014 Jan 15;9(1):e85358. doi: 10.1371/journal.pone.0085358 (PMC3893212; doi:10.1371/journal.pone.0085358)
Supplement: Table S2 — The sequences of primers used in this paper. (XLSX) [file pone.0085358.s008.xlsx]

## Sheet: Sheet1
OsIAA23-U	TCAGAATTCATGTCGACGAGCTCCGGCGC
OsIAA23-L	TCACTGCAGTTATCTGGATGATCGTCTTGGCGATAAG
OsARF6-U	TCACATATGAAGCTCTCGCCGTCGGCC
OsARF6-L	TCACTCGAGTCAGAACTCAACTGAGCCCAC
OsARF12-U	TCAGGATCCAGGAGGAGGAGATGAGCT
OsARF12-L	TCACTCGAGTGCCACCATGCACTGC
OsARF16-U	TCAGAATTCATGAAGGATCAGGGATCATCCGGTG
OsARF16-L	TCACTCGAGTCAACCTCTCCATGCATTTGCATC
OsARF17-U	TCAGGATCCTGGAGTCTCAGATCCCCAATTATC
OsARF17-L	TCACTCGAGAGCGCCCTTGCTTCAG
OsARF25-U	TCAGAATTCATGAAGCTCTCTCCGCCGGCG
OsARF25-L	TCAGAGCTCTCAGTAGTCCAGAGGCGCTAC
OsARF16-SU	TCAGAATTCATGAAGGATCAGGGATCATCCGGTG
OsARF16-SL	TCAGTCGACTCAACCTCTCCATGCATTTGCATC
OsARF6-MU	GTTGGCGATGATCCGTCGCAGGAATTTGTG
OsARF6-ML	GACGGATCATCGCCAACTAGAAGAACGTCGTC
OsARF12-MU	TCCTTGGAGACGACCCTTCGGAGTCCTTTGTGAATAG
OsARF12-ML	GAAGGGTCGTCTCCAAGGAGAAGCACATCATTCTCCC
OsARF16-MU	TTGTCGGCGACGACCCTTCGGAGGAATTTGTGGGC
OsARF16-ML	GAAGGGTCGTCGCCGACAAGAAGGATATCATTCTC
OsARF17-MU	CGTTGGCGACGACCCTTCGCAGGAATTCGTG
OsARF17-ML	GAAGGGTCGTCGCCAACGAGGAGGACATCATCC
OsARF25-MU	TCGTCGGCGACGATCCATCGCAGGAGTTTGC
OsARF25-ML	GATGGATCGTCGCCGACGAGAAGAATGTCATTTTCC
OsARF6-PU	TCAAAGCTTATGAAGCTCTCGCCGTCGGCC
OsARF6-PL	TCATCTAGATCAGAACTCAACTGAGCCCAC
OsARF12-PU	GAGGGATCCATGAGCTCGTCGTCGGCGG
OsARF12-PL	TCTTCTAGATTCAGGACAGATACCGTGGATCATTTCCTTGC
OsARF16-PU	CTCAAGCTTATGAAGGATCAGGGATCATCC
OsARF16-PL	TTATCTAGATTCAACCTCTCCATGCATTTGC
OsARF17-PU	AATAAGCTTATGGAGTCTCAGATCCCCAATTATC
OsARF17-PL	GCCTCTAGATTCAGAATTCAACTGAGCCGAC
OsARF25-PU	TCAAAGCTTATGAAGCTCTCTCCGCCGGCG
OsARF25-PL	TCAGAGCTCTCAGTAGTCCAGAGGCGCTAC
OsARF6-RTU	CCACATCCAACTTCCTTAGC
OsARF6-RTL	ACAGAGACGTACAGAACTGG
OsARF12-RTU	GAGGTGGATAAGGGATTGAC
OsARF12-RTL	CTTCATTCCGTCAGATGCAG
OsARF16-RTU	ATGTGCACTCTGACTTCTGG
OsARF16-RTL	ATCATCAGAGGCACTACAGG
OsARF17-RTU	GGATCAAGATGGGAACTCTG
OsARF17-RTL	TAGTCATCACAGCTGCTACC
OsARF25-RTU	CCACAACTTCTCTAACCAGG
OsARF25-RTL	TGTGGCTTGCAGAATAGTCG
OsACTIN-RTU	ATGCTATCCCTCGTCTCGAC
OsACTIN-RTL	CGCACTTCATGATGGAGTTG
